# Supplementary material for: An improved statistical method to identify chemical-genetic interactions by exploiting concentration-dependence
Source: PLoS One. 2021 Oct 1;16(10):e0257911. doi: 10.1371/journal.pone.0257911 (PMC8486102; doi:10.1371/journal.pone.0257911)
Supplement: S1 Table — (XLSX) [file pone.0257911.s002.xlsx]

## Sheet: Sheet1
Drug	MIC	Conc. range for experiment	number of concs. tested*	number of replicates at each conc.	hypomorph library source	number of genes in library (# evaluated)	total barcode counts over all genes (averaged over concs and replicates)	average barcode count per gene at each conc (tot/#genes/#concs/#reps)
trimethoprim	>100uM	0.02-1uM	8	12	Deb Hung (Broad Institute)-poscon-library1	152	39718.4	105.023
methotrexate	>100uM	0.02-1uM	8	12	Deb Hung (Broad Institute)-poscon-library1	152	42364.4	278.713
rifampin	~0.25 ug/ml (3e-4 uM)	2e-6..2e-5 uM	5	12	Deb Hung (Broad Institute)-poscon-library1	152	23731.7	156.13
BRD-4592	3 uM	2e-6..2e-4 uM	8	12	Deb Hung (Broad Institute)-poscon-library1	152	15963.5	105.023
levofloxacin	0.18 ug/ml	0.125-1xMIC	5	6	Nadine Rucker (Schappinger lab)-Exp7	162	1.40604e+06	8679.29
moxifloxacin	0.15 ug/ml	0.125-1xMIC	5	6	Nadine Rucker (Schappinger lab)-Exp7	162	692572	4275.14
isoniazid	0.022 ug/ml	0.125-1xMIC	5	6	Nadine Rucker (Schappinger lab)-Exp7	162	283075	1747.38
fidaxomycin	0.29 ug/ml	0.125-1xMIC	5	6	Nadine Rucker (Schappinger lab)-Exp7	162	573688	3541.28
sulfamethoxazole	6.0 ug/ml	0.125-1xMIC	5	6	Nadine Rucker (Schappinger lab)-Exp7	162	780017	4814.92
bedaquiline	0.58 ug/ml	0.125-1xMIC	5	6	Nadine Rucker (Schappinger lab)-Exp7	162	873384	5391.26
copper_cholesterol	16uM	1-8uM	5	5	Eun-Ik Koh (Sassetti lab)	465 (333)	778024	2336.41
copper_acetate	16uM	1-8uM	5	5	Eun-Ik Koh (Sassetti lab)	465 (248)	1381818	5571.85
copper_glycerol	16uM	1-8uM	5	5	Eun-Ik Koh (Sassetti lab)	465 (339)	732057	2159.46
* including the no-drug control (0uM) for each
