# Supplementary material for: An improved statistical method to identify chemical-genetic interactions by exploiting concentration-dependence
Source: PLoS One. 2021 Oct 1;16(10):e0257911. doi: 10.1371/journal.pone.0257911 (PMC8486102; doi:10.1371/journal.pone.0257911)
Supplement: S2 Table — (XLSX) [file pone.0257911.s003.xlsx]

## Sheet: legend
Supplemental Table T2. CGA-LMM analysis of chemical-genomics data for 4 drugs from Broad Institute.
These are the results of running the CGA-LMM analysis on the positive controls (library1) from Johnson et al. (2019) PMID: 31217586
input data files were downloaded from www.chemicalgenomicsoftb.com
Genes with outlier negative slopes (Zrobust<-3.5) are highlighted in yellow.
Genes relevant to each drug are highlighted in green.
columns definitions:
LM_slope	slope from simple linear regression of relative abundance versus log-concentration
Padj	adjusted P-value for whether slope coefficient is significanty different from 0 by t-statistic (adjusted for multiple tests by Benjamini-Hochberg procedure; significant if Padj<0.05)
LMM_intercept	random effect coefficient
LMM_slope	random effect for dependence of relative abundance of each gene on log-concentration
Zrobust	population analysis of LMM_slopes; negative outliers defined as Zrobust<-3.5

## Sheet: trimethoprim
	LM_slope	Padj	meanAbundNoDrug	LMM_intercept	LMM_slope	Zrobust
lipA	-0.0015393	1.63869e-05	0.0299208	0.0121336	-0.00128289	-9.65244
trpG	-0.0015482	1.3096e-15	0.0127749	-0.00400636	-0.00126056	-9.48366
desA1	-0.000722723	0.0743244	0.0314454	0.0193422	-0.000627377	-4.69816
nusA	-0.000624297	0.0455913	0.0099268	-0.000780575	-0.000509839	-3.80983
fas	-0.000545053	0.175117	0.0152047	0.00519794	-0.000455914	-3.40227
wbbL2	-0.000512227	0.0827367	0.0193359	0.00870449	-0.000435466	-3.24773
dnaN	-0.000523843	1.65914e-06	0.00558778	-0.00358404	-0.000422427	-3.14918
acn	-0.000495264	0.0337074	0.0100428	0.000598102	-0.000406697	-3.03029
gyrA	-0.00045614	0.313283	0.01803	0.0121668	-0.000395888	-2.9486
fadD32	-0.000429586	0.0454475	0.00708883	0.000537561	-0.000352798	-2.62293
Rv0260c	-0.000414432	0.225985	0.00834381	0.00191856	-0.000342923	-2.54829
efpA	-0.000399837	0.00023619	0.0093251	0.000296147	-0.000327993	-2.43545
ino1	-0.000369062	0.035532	0.0138564	0.00327247	-0.000308252	-2.28625
Rv0526	-0.000361198	0.0251715	0.0158071	0.00614831	-0.000307089	-2.27746
cstA	-0.000358842	0.0579203	0.0143259	0.0066027	-0.000305993	-2.26919
gcvH	-0.000364974	0.364948	0.0108559	0.000783988	-0.000300337	-2.22643
fmt	-0.000349826	0.0235973	0.00756695	-0.00104563	-0.000284573	-2.10729
parB	-0.000348778	0.0170949	0.00779047	-0.00120322	-0.000283425	-2.09862
icd2	-0.000322562	0.0455913	0.00809238	-0.000342056	-0.000263536	-1.9483
iscS	-0.000290667	0.0334563	0.0130252	0.00370269	-0.000244839	-1.80699
purD	-0.000306197	0.0558376	0.00435305	-0.00323062	-0.000244833	-1.80694
fadD30	-0.000279786	0.000583294	0.00403376	-0.00391465	-0.000221948	-1.63398
ilvC	-0.000253891	0.504504	0.0173442	0.0054944	-0.00021801	-1.60422
pcnA	-0.000261504	0.0757497	0.0119557	0.0018083	-0.000217479	-1.6002
dnaK	-0.000267437	0.000583294	0.00548828	-0.00248066	-0.000214466	-1.57744
tyrS	-0.000240053	0.477086	0.0159642	0.00545149	-0.000206598	-1.51797
Rv2190c	-0.000235204	0.556286	0.0116736	0.00510593	-0.000201993	-1.48316
mycP3	-0.000231161	0.00023619	0.00767854	-0.000911866	-0.000187637	-1.37466
Rv0883c	-0.000214294	0.0455913	0.00878883	0.00100594	-0.000177344	-1.29687
thyA	-0.000211071	0.000583294	0.00453292	-0.00426444	-0.000165032	-1.20382
Rv1339	-0.000189679	0.459333	0.00980264	0.00248512	-0.0001599	-1.16503
hemA	-0.000194338	0.015137	0.00596115	-0.00197496	-0.00015553	-1.132
glmU	-0.000160883	0.584167	0.0127138	0.00547645	-0.000141807	-1.02829
nrdF2	-0.000167	6.2758e-05	0.00238354	-0.00557904	-0.000126526	-0.912797
hemL	-0.00013908	0.488684	0.00477451	-0.00219597	-0.00010987	-0.78691
manA	-0.000122622	0.1549	0.00641931	-0.00233418	-9.61383e-05	-0.683129
metE	-0.000128185	0.1771	0.00358292	-0.00488277	-9.60164e-05	-0.682207
pstP	-0.000125259	0.242074	0.00222836	-0.00468853	-9.39769e-05	-0.666793
rpsM	-9.73554e-05	0.584167	0.0157071	0.00739738	-9.33061e-05	-0.661723
aceE	-0.000117044	0.338364	0.00495534	-0.0018927	-9.23806e-05	-0.654728
dlat	-0.000125124	0.150271	0.00116325	-0.00634336	-9.08293e-05	-0.643003
aroF	-0.000120009	0.00230614	0.00280262	-0.00436677	-9.02681e-05	-0.638763
proB	-0.000121066	0.00174975	0.0025861	-0.00538559	-8.92637e-05	-0.631171
gyrB	-0.000111801	0.0243221	0.00335961	-0.00472587	-8.28871e-05	-0.582978
guaB2	-9.81283e-05	0.595788	0.00789032	0.000511851	-8.13021e-05	-0.570999
glcB	-0.000103122	0.227387	0.00203848	-0.00567007	-7.40462e-05	-0.516159
dapB	-9.6947e-05	1.19236e-05	0.0018166	-0.00559504	-6.91269e-05	-0.47898
serC	-9.68918e-05	4.72584e-05	0.00198322	-0.00561919	-6.90373e-05	-0.478303
dapE	-9.11397e-05	3.11939e-07	0.00164995	-0.00586931	-6.38675e-05	-0.43923
cysS1	-8.19507e-05	0.488684	0.00482163	-0.00199448	-6.34536e-05	-0.436101
Rv3644c	-8.66018e-05	0.333218	0.00326028	-0.00445674	-6.27437e-05	-0.430736
nrdH	-8.57382e-05	0.0467068	0.00286333	-0.00490445	-6.12147e-05	-0.419181
hemB	-7.9628e-05	0.636429	0.0047299	-0.00289211	-5.99039e-05	-0.409274
metA	-7.49705e-05	0.324918	0.00445312	-0.00357499	-5.48364e-05	-0.370974
Rv2235	-7.72858e-05	0.0754034	0.00272015	-0.00500392	-5.411e-05	-0.365484
hemC	-7.17181e-05	0.000378028	0.00192447	-0.00575299	-4.81756e-05	-0.320632
hemZ	-6.97692e-05	0.0243478	0.00155236	-0.00552584	-4.69964e-05	-0.31172
ctaC	-5.97837e-05	0.24083	0.00188028	-0.00549397	-3.88772e-05	-0.250357
gatA	-5.03269e-05	0.395009	0.00509469	-0.00252114	-3.65885e-05	-0.233059
sucC	-4.52039e-05	0.517371	0.0056375	-0.00169926	-3.39013e-05	-0.21275
gatB	-5.281e-05	0.0709164	0.00148244	-0.00581689	-3.25734e-05	-0.202713
dnaE1	-4.90739e-05	0.0467068	0.0012367	-0.00600534	-2.91678e-05	-0.176974
adoK	-4.84096e-05	0.398548	0.00127374	-0.00575381	-2.90854e-05	-0.176352
purL	-2.03002e-05	0.946188	0.0122977	0.00419417	-2.43225e-05	-0.140354
Rv0284	-3.82974e-05	0.530006	0.00271833	-0.00443518	-2.32241e-05	-0.132052
Rv0525	-2.30268e-05	0.839825	0.00913725	0.00220752	-2.29094e-05	-0.129674
moxR1	-3.61836e-05	0.152754	0.00107497	-0.00595001	-1.87128e-05	-0.0979566
pyrB	-3.59507e-05	0.298638	0.00101343	-0.00619407	-1.80742e-05	-0.0931301
gpm1	-2.31373e-05	0.839825	0.00453797	-0.00261488	-1.41494e-05	-0.0634669
proC	-2.54138e-05	0.398462	0.00178307	-0.005447	-1.0816e-05	-0.0382737
desA2	-1.96704e-05	0.782283	0.00213439	-0.00487798	-7.15675e-06	-0.0106174
H37Rv	-1.79814e-05	0.702272	0.00116822	-0.0056552	-4.34711e-06	0.0106174
mdh	-1.25179e-05	0.749322	0.00153078	-0.00562395	6.99712e-08	0.0440011
secY	-6.20858e-06	0.946188	0.00283969	-0.00423636	2.69039e-06	0.0638059
Rv0282	-6.90688e-06	0.819635	0.00177402	-0.00545943	4.36318e-06	0.0764486
murD	-3.47255e-06	0.915592	0.00183252	-0.00554882	7.3398e-06	0.0989456
pyrH	9.53823e-06	0.943805	0.00584774	-0.000875836	9.4188e-06	0.114658
murA	2.29692e-06	0.946188	0.00187769	-0.00510428	1.12489e-05	0.12849
Rv2747	2.01907e-05	0.946188	0.00937511	0.00234237	1.22364e-05	0.135953
fba	6.25093e-06	0.946188	0.00199635	-0.00477764	1.38876e-05	0.148433
proS	1.3543e-05	0.542339	0.00104356	-0.00590048	2.19201e-05	0.209142
Rv0289	2.89396e-05	0.749322	0.00651884	-0.000658977	2.49097e-05	0.231736
menH	3.6844e-05	0.817989	0.00921468	0.00262291	2.53599e-05	0.235139
dxr	2.10252e-05	0.488684	0.00146578	-0.00536375	2.70627e-05	0.248009
lysA	2.17195e-05	0.595788	0.00123944	-0.0056397	2.81378e-05	0.256134
gltB	2.93946e-05	0.819635	0.00338869	-0.00266862	2.89706e-05	0.262428
ndhA	2.80346e-05	0.678298	0.00311995	-0.00434689	3.09369e-05	0.27729
manB	3.27952e-05	0.629191	0.00420196	-0.00316727	3.26707e-05	0.290393
aspB	3.13992e-05	0.550474	0.00233107	-0.00467741	3.42989e-05	0.302699
trpS	2.94632e-05	0.348027	0.00120023	-0.00558501	3.43791e-05	0.303305
Rv2017	3.8819e-05	0.776956	0.00569236	-0.00177127	3.50418e-05	0.308314
tpi	3.47918e-05	0.746607	0.00287061	-0.00391314	3.56747e-05	0.313097
gcvB	3.47197e-05	0.646816	0.00118014	-0.0057062	3.89064e-05	0.337522
leuB	4.8992e-05	0.817989	0.00601455	0.000492708	3.9218e-05	0.339877
Rv0811	4.2247e-05	0.430047	0.00341015	-0.00345096	4.09319e-05	0.35283
ftsW	4.38193e-05	0.329733	0.00228441	-0.00477937	4.46576e-05	0.380988
folB	5.3252e-05	0.073183	0.00238625	-0.00444045	5.17606e-05	0.434672
ppm1	5.52026e-05	0.0900238	0.00163958	-0.00517615	5.47082e-05	0.45695
prfA	5.65441e-05	0.217257	0.00204394	-0.00493173	5.53582e-05	0.461863
Rv2507	6.43511e-05	0.122996	0.00393618	-0.0028377	5.79087e-05	0.481139
intcon2	5.84377e-05	0.488684	0.000937732	-0.00584955	5.85935e-05	0.486315
lipU	7.58194e-05	0.741677	0.00839494	0.00094818	6.03526e-05	0.499609
aroG	6.98026e-05	0.121014	0.000940623	-0.0054641	6.71935e-05	0.551312
menD	9.20512e-05	0.629191	0.0095267	0.00281263	7.02239e-05	0.574216
hsdM	9.19817e-05	0.629191	0.0109051	0.00275395	7.02746e-05	0.574599
embC	7.58107e-05	0.313283	0.00173894	-0.00536463	7.19312e-05	0.587119
ccsX	8.96654e-05	0.704191	0.00546149	0.000147199	7.31619e-05	0.59642
otsA	8.26452e-05	0.324918	0.00304316	-0.00345028	7.4015e-05	0.602868
leuA	0.000114145	0.584167	0.0106638	0.00340339	8.72334e-05	0.702771
infB	0.00010192	0.329733	0.0045389	-0.00210458	8.73302e-05	0.703502
asnB	0.000101325	0.329733	0.00378413	-0.0027997	8.81191e-05	0.709465
gpsI	0.000157084	0.556286	0.00993039	0.00464501	0.00012012	0.951321
metS	0.00015151	0.345873	0.00669119	0.00108445	0.00012209	0.966211
kasB	0.00016207	0.230565	0.0050301	-0.0010636	0.00013468	1.06137
Rv0283	0.000175968	0.217257	0.00557601	-0.000133598	0.000144355	1.13449
def	0.000180781	0.352443	0.00573875	0.000230977	0.000147628	1.15923
otsB1	0.000205274	0.542339	0.0116979	0.00667523	0.000155859	1.22144
trmD	0.000206263	0.364948	0.00640704	-0.000204926	0.000169296	1.32299
rocA	0.000211509	0.293951	0.00709645	0.00210769	0.000169348	1.32338
ftsK	0.000264443	0.612906	0.0227456	0.0128673	0.000192952	1.50178
Rv1783	0.000257748	0.0243221	0.00455002	-0.0014984	0.000213834	1.65961
glgB	0.000288093	0.226662	0.0139265	0.00836273	0.000220587	1.71064
mshC	0.000291423	0.391008	0.00617673	0.00134082	0.000236202	1.82865
menE	0.000300491	0.1549	0.00672599	0.00246732	0.000241561	1.86916
hisI	0.000301039	0.0243478	0.00618874	0.000658402	0.000245329	1.89764
marP	0.000319405	0.226662	0.00437032	0.000489844	0.000260679	2.01365
mmpL2	0.000345014	0.265077	0.0115339	0.00663778	0.000270369	2.08689
nadE	0.000345182	0.0337074	0.00318443	-0.00145338	0.000285356	2.20016
Rv3719	0.000376818	0.0703442	0.0179472	0.0119429	0.000286678	2.21015
rpoB	0.000355349	2.29351e-05	0.00703341	0.00145227	0.000288349	2.22278
purM	0.000380496	0.0337074	0.00818622	0.00442578	0.000303486	2.33718
mprB	0.000392415	3.11939e-07	0.0026436	-0.00220517	0.000325417	2.50294
topA	0.000413437	0.000750691	0.00563851	0.000853716	0.00033702	2.59062
dfrA.	0.000500363	0.0112972	0.00723258	0.00234393	0.000405473	3.10799
Rv1797	0.000608512	4.72584e-05	0.00611255	0.00361995	0.000491701	3.75969
Rv3267	0.00072305	0.299166	0.0185452	0.016663	0.000561564	4.2877
gca	0.000755211	0.0454475	0.0178506	0.0156888	0.000589691	4.50028
aspS	0.00104432	0.225985	0.0138869	0.0156609	0.000826508	6.29011
murG	0.00113154	0.00174975	0.0173987	0.0131314	0.000902582	6.86507
dapF	0.00125118	0.122996	0.0412188	0.0397427	0.000951721	7.23646
Rv1836c	0.00160939	2.32064e-14	0.00769845	0.00853171	0.00130236	9.88657
kasA	0.00164227	0.00376296	0.00607049	0.00799896	0.00133027	10.0975

## Sheet: methotrexate
	LM_slope	Padj	meanAbundNoDrug	LMM_intercept	LMM_slope	Zrobust
trpG	-0.00125792	5.11084e-10	0.0116845	-0.00293917	-0.00105948	-6.04542
gyrA	-0.000979385	2.99999e-06	0.0211943	0.00619588	-0.000839736	-4.79791
ftsK	-0.000859309	0.139252	0.0195896	0.00827448	-0.000741748	-4.24163
gca	-0.00077312	0.139252	0.0209223	0.0119442	-0.000675226	-3.86398
hsdM	-0.000647042	4.81469e-05	0.0120778	1.22796e-05	-0.000547638	-3.13966
wbbL2	-0.000577748	0.139252	0.0210092	0.0105423	-0.000507422	-2.91135
mmpL2	-0.000540521	0.0142935	0.0140234	0.00304785	-0.000462798	-2.65802
desA1	-0.000387798	0.529299	0.0269691	0.0217048	-0.000366198	-2.10962
aspS	-0.000418266	0.190792	0.0173991	0.00675615	-0.00036582	-2.10747
icd2	-0.000399976	2.99999e-06	0.00816863	-0.00138473	-0.000336091	-1.93871
rpsM	-0.000381123	0.0166462	0.0148486	0.00541441	-0.000332035	-1.91568
iscS	-0.000361199	0.0826493	0.012785	0.00311896	-0.000311156	-1.79715
fadD32	-0.000346399	0.347645	0.0114387	0.00143689	-0.000295686	-1.70932
menD	-0.000317832	0.391646	0.0105035	0.00239463	-0.000273184	-1.58158
Rv0883c	-0.000318267	0.00585838	0.0092382	0.000693081	-0.000270575	-1.56677
Rv3719	-0.000287109	0.272713	0.0194034	0.0112884	-0.000262749	-1.52234
cstA	-0.000287272	0.0332594	0.0154535	0.00703478	-0.000255442	-1.48086
pcnA	-0.000281256	0.0359954	0.0104908	0.00154376	-0.000240739	-1.39739
Rv2190c	-0.000267109	0.143085	0.0142542	0.00479057	-0.00023445	-1.36168
Rv0526	-0.000248421	0.335823	0.014793	0.00646013	-0.000221555	-1.28848
ilvC	-0.000250939	0.529299	0.0127021	0.00456046	-0.000220361	-1.2817
fmt	-0.000260633	0.0320749	0.00749599	-0.00179978	-0.000217433	-1.26508
gcvH	-0.000254782	0.34363	0.00945496	0.000635347	-0.000216744	-1.26117
Rv3267	-0.000227643	0.429205	0.0187022	0.0105908	-0.0002112	-1.22969
dnaN	-0.00025471	0.0369756	0.00529209	-0.00271137	-0.000210825	-1.22757
leuA	-0.000221796	0.291112	0.0099559	0.00217995	-0.00019153	-1.11803
menE	-0.000216582	0.34363	0.00846615	0.000196018	-0.000183645	-1.07326
Rv2017	-0.000215141	0.0403015	0.00653398	-0.00276432	-0.000177244	-1.03692
marP	-0.00019965	0.327526	0.00595374	-0.00156803	-0.000166227	-0.97438
fadD30	-0.000199913	0.0231256	0.00437645	-0.00340798	-0.000163229	-0.957364
secY	-0.00019848	0.207709	0.00426111	-0.00477835	-0.000159618	-0.936861
Rv0525	-0.000177399	0.0629821	0.00994716	0.00127971	-0.000152379	-0.895766
trmD	-0.000175265	0.335823	0.00662597	-0.00112175	-0.00014637	-0.861651
Rv0289	-0.000169853	0.0924754	0.00783663	-0.000680261	-0.000142562	-0.840037
mycP3	-0.0001649	0.234068	0.00714661	-0.000547084	-0.000138603	-0.817561
hemB	-0.000167752	0.156524	0.00458351	-0.00364299	-0.000135599	-0.800505
acn	-0.00015292	0.544903	0.00967081	0.00185923	-0.000132677	-0.783914
hemA	-0.000148296	0.206523	0.00577939	-0.0014844	-0.00012291	-0.728471
hisI	-0.000146275	0.249618	0.0068924	-0.00142928	-0.000121297	-0.719311
aceE	-0.000137181	0.586153	0.00550035	-0.00114578	-0.000114096	-0.678435
otsB1	-0.000123505	0.586153	0.0130118	0.00467547	-0.00011271	-0.670565
leuB	-0.000125141	0.366375	0.0082109	-5.68091e-05	-0.000105812	-0.631403
parB	-0.000123025	0.342104	0.00652996	-0.000695856	-0.000102903	-0.614889
rocA	-0.000115213	0.661828	0.00757226	0.000477039	-9.83444e-05	-0.589009
metS	-0.000102882	0.497031	0.00703475	0.000199672	-8.74223e-05	-0.527004
folB	-0.000105655	3.31813e-05	0.00249785	-0.0052869	-8.01665e-05	-0.485813
Rv1783	-9.71941e-05	0.296643	0.00455831	-0.00274449	-7.74555e-05	-0.470423
ino1	-7.21248e-05	0.784639	0.0134993	0.0060579	-7.16449e-05	-0.437436
menH	-6.74448e-05	0.823426	0.0103821	0.00350527	-6.32163e-05	-0.389586
hemL	-7.58153e-05	0.765438	0.00515171	-0.00207538	-6.05329e-05	-0.374353
cysS1	-7.40375e-05	0.309928	0.00488786	-0.00207464	-5.90296e-05	-0.365818
adoK	-7.71455e-05	0.102116	0.00154026	-0.00579796	-5.51432e-05	-0.343755
aroF	-7.18814e-05	0.0614449	0.00324471	-0.00415156	-5.35696e-05	-0.334822
gpm1	-6.84703e-05	0.342104	0.00467933	-0.00291386	-5.2849e-05	-0.330731
dapB	-6.78303e-05	0.0159071	0.00216215	-0.00531976	-4.80963e-05	-0.30375
lysA	-6.57762e-05	0.169185	0.00185991	-0.00579594	-4.55244e-05	-0.289149
gpsI	-4.43519e-05	0.784639	0.0100674	0.00274535	-4.23419e-05	-0.271082
Rv1797	-3.6909e-05	0.918776	0.00847122	0.00217092	-3.50372e-05	-0.229613
lipU	-3.75988e-05	0.840909	0.00627101	-9.77567e-05	-3.16502e-05	-0.210385
def	-3.62833e-05	0.8526	0.00579601	-0.000928404	-2.9083e-05	-0.195811
aroG	-3.9397e-05	0.420777	0.00147997	-0.00564285	-2.34666e-05	-0.163926
gcvB	-3.75499e-05	0.282589	0.00100646	-0.00598412	-2.1306e-05	-0.151661
pstP	-2.91582e-05	0.562507	0.00229983	-0.00466193	-1.65181e-05	-0.124479
murD	-2.48028e-05	0.578869	0.00212517	-0.00535028	-1.16271e-05	-0.0967131
kasB	-1.81217e-05	0.892409	0.00489907	-0.00237955	-1.11722e-05	-0.0941306
pyrB	-2.27322e-05	0.429205	0.0011893	-0.00593941	-8.84352e-06	-0.0809107
aspB	-1.93385e-05	0.784639	0.00243604	-0.00452653	-8.44422e-06	-0.0786438
ccsX	-6.0362e-06	0.982056	0.00625723	-4.7596e-05	-5.02536e-06	-0.0592349
sucC	-1.21335e-06	0.985744	0.00572308	-0.00125511	1.16988e-06	-0.0240643
ftsW	-7.12281e-06	0.840909	0.00199063	-0.00507309	2.85099e-06	-0.0145206
Rv3644c	-4.27627e-06	0.955453	0.0027928	-0.00437458	4.03754e-06	-0.00778456
gatB	-3.33452e-06	0.944593	0.00175098	-0.00548608	6.78002e-06	0.00778456
hemC	-1.95639e-06	0.955453	0.0016176	-0.00549364	7.9596e-06	0.0144811
prfA	-8.23743e-07	0.982056	0.00200949	-0.00511449	8.25459e-06	0.0161558
moxR1	9.73272e-07	0.978895	0.00127491	-0.00579459	1.09658e-05	0.0315476
nrdF2	7.35775e-06	0.840909	0.00203354	-0.0050056	1.49883e-05	0.0543832
murA	1.01785e-05	0.8526	0.00235812	-0.00490439	1.71985e-05	0.0669306
Rv2747	2.24402e-05	0.918776	0.00829914	0.000868171	1.74725e-05	0.0684861
gyrB	1.53623e-05	0.840909	0.00286314	-0.0039705	1.99512e-05	0.0825577
embC	1.54948e-05	0.840909	0.00123216	-0.00552149	2.2778e-05	0.0986053
Rv2235	2.49215e-05	0.497031	0.00226059	-0.00458853	2.91232e-05	0.134627
Rv0282	2.63081e-05	0.372703	0.00167254	-0.00523426	3.14269e-05	0.147706
proS	2.61236e-05	0.167047	0.0011235	-0.00580514	3.227e-05	0.152492
Rv0811	3.06524e-05	0.535651	0.00318146	-0.00370389	3.24251e-05	0.153372
dnaE1	2.75127e-05	0.347645	0.00153939	-0.00548858	3.28916e-05	0.15602
pyrH	4.23534e-05	0.739723	0.00608285	-0.000913874	3.74448e-05	0.181869
mdh	4.15477e-05	0.326627	0.00188229	-0.00512473	4.41331e-05	0.219839
ctaC	4.1077e-05	0.190792	0.00133811	-0.00538298	4.41867e-05	0.220143
metA	4.57981e-05	0.425001	0.00367054	-0.00315461	4.42821e-05	0.220685
dxr	4.54287e-05	0.139252	0.00164552	-0.00517232	4.7501e-05	0.238959
gltB	5.12226e-05	0.425001	0.00394424	-0.00263169	4.79578e-05	0.241552
Rv0284	4.92784e-05	0.52781	0.00282311	-0.00399684	4.87017e-05	0.245775
dapE	5.09476e-05	0.0719046	0.00174475	-0.00507467	5.2001e-05	0.264505
hemZ	5.12802e-05	0.0310167	0.00181488	-0.00502964	5.22036e-05	0.265656
kasA	6.95433e-05	0.823426	0.00876282	0.00243782	5.45903e-05	0.279205
gatA	6.16853e-05	0.347645	0.00521215	-0.00190376	5.55388e-05	0.284589
fas	7.86015e-05	0.784639	0.0115158	0.00564187	5.66486e-05	0.29089
proB	6.06134e-05	0.269844	0.00250627	-0.004395	5.89919e-05	0.304193
lipA	0.000115194	0.823426	0.0258114	0.0218278	5.92883e-05	0.305875
proC	6.15686e-05	0.0692891	0.0017834	-0.00497134	6.0809e-05	0.314509
ppm1	6.19577e-05	0.190792	0.00192788	-0.0049696	6.11354e-05	0.316361
nrdH	6.43954e-05	0.296643	0.00294587	-0.00397703	6.14612e-05	0.318211
guaB2	7.69599e-05	0.678089	0.00709461	0.000818362	6.37017e-05	0.330931
purD	7.73707e-05	0.544903	0.0053958	-0.00123696	6.76468e-05	0.353327
manB	7.48598e-05	0.212906	0.00425541	-0.00261904	6.79407e-05	0.354996
serC	7.31565e-05	0.00585838	0.00175843	-0.00491701	7.05212e-05	0.369645
H37Rv	0.000111592	0.0010816	0.00127501	-0.00504121	0.000103268	0.555552
Rv0260c	0.000135598	0.662156	0.00709692	0.00181353	0.000111588	0.602781
infB	0.000128169	0.102116	0.00470245	-0.001987	0.000111952	0.604848
desA2	0.000126635	0.139252	0.00212466	-0.00394459	0.00011408	0.616932
ndhA	0.000129022	0.101237	0.0026081	-0.00390722	0.000116035	0.628027
manA	0.000148965	0.167799	0.00504467	-0.00124877	0.000128261	0.697434
thyA	0.000148316	0.0629821	0.00470283	-0.00206826	0.000129146	0.702458
Rv1339	0.000162943	0.255648	0.0100415	0.00455644	0.00012993	0.70691
trpS	0.000148052	0.0108926	0.0014005	-0.00488338	0.000133849	0.729159
metE	0.000165147	0.0629821	0.0023079	-0.00353364	0.000145955	0.797885
tpi	0.0001706	0.050053	0.00213135	-0.00371968	0.000150895	0.825932
nadE	0.000176707	0.139252	0.00359263	-0.002908	0.000154644	0.847212
dnaK	0.000188945	7.14789e-05	0.00559428	-0.000340663	0.000160507	0.8805
dlat	0.000194645	6.54705e-15	0.000577521	-0.005242	0.00017391	0.956587
efpA	0.000225076	1.57234e-05	0.00746635	0.00154208	0.000187792	1.03539
glmU	0.000249178	0.420333	0.0124442	0.00682643	0.000198941	1.09869
Rv2507	0.000234208	4.01468e-05	0.00395052	-0.00231522	0.000202272	1.1176
mshC	0.000245453	0.342104	0.0063454	0.000681462	0.000206544	1.14185
glcB	0.000252287	0.0403015	0.00137586	-0.00414765	0.00022078	1.22267
tyrS	0.000298307	0.139252	0.0120217	0.00652882	0.000241042	1.33769
intcon2	0.000275856	0.167799	0.0012534	-0.00485237	0.00024196	1.34291
asnB	0.000283617	1.57234e-05	0.00401854	-0.00147988	0.000242626	1.34669
fba	0.000294834	0.00524033	0.00172603	-0.00315484	0.000255051	1.41723
Rv0283	0.00030477	0.0249792	0.0057157	0.000899729	0.000256364	1.42468
mprB	0.000309287	3.4631e-05	0.00306779	-0.00236533	0.000265901	1.47882
nusA	0.000322964	0.347645	0.00921608	0.00367649	0.000266902	1.4845
rpoB	0.000340344	0.000336827	0.00696764	0.00116424	0.000286009	1.59297
dfrA.	0.000354415	0.207709	0.00652238	0.0028949	0.000294888	1.64338
purL	0.000444736	0.101144	0.0121298	0.00610527	0.000365711	2.04545
otsA	0.000469671	0.000366695	0.00325586	-0.00118596	0.000399577	2.2377
Rv1836c	0.000507098	1.23113e-06	0.00731102	0.00306291	0.000423815	2.37531
purM	0.000830073	0.000216305	0.00917877	0.00629453	0.000691506	3.89499
glgB	0.000850664	0.00299847	0.0168903	0.0127114	0.000697701	3.93016
topA	0.00101579	2.87793e-07	0.00618705	0.00433048	0.000852124	4.80682
dapF	0.00196324	0.000102737	0.0348958	0.0389726	0.00159335	9.01478
murG	0.00197196	3.001e-08	0.0146738	0.0170455	0.00163912	9.27459

## Sheet: rifampin
	LM_slope	Padj	meanAbundNoDrug	LMM_intercept	LMM_slope	Zrobust
dapF	-0.00475278	0.000250154	0.0411865	-0.0559634	-0.00452502	-6.41517
Rv3267	-0.00455016	1.51034e-21	0.0226643	-0.0708762	-0.00430634	-6.08944
desA1	-0.00327579	0.0292365	0.0365413	-0.030737	-0.00313048	-4.33804
acn	-0.00299483	3.03747e-09	0.0132957	-0.0506145	-0.00282844	-3.88816
Rv2190c	-0.00231325	3.61625e-15	0.0138429	-0.0364637	-0.00218865	-2.93521
murG	-0.00227373	2.68923e-07	0.0151048	-0.0356086	-0.0021516	-2.88002
ilvC	-0.00179574	0.0071827	0.0172431	-0.023016	-0.0017069	-2.21765
Rv3719	-0.00173704	5.91567e-05	0.0172919	-0.0204867	-0.00165375	-2.13849
rpsM	-0.0017178	3.63507e-12	0.0136752	-0.0250409	-0.0016283	-2.10059
lipU	-0.00162567	0.00694911	0.0120391	-0.0268009	-0.00153635	-1.96363
lipA	-0.00159172	0.0729732	0.0233894	-0.0104666	-0.00152777	-1.95085
kasB	-0.00158647	9.93991e-10	0.00793509	-0.0295816	-0.0014942	-1.90085
tyrS	-0.00147251	0.0462201	0.0170557	-0.0181376	-0.00140075	-1.76165
rpoB	-0.00146673	1.3245e-20	0.00688962	-0.0283947	-0.00137987	-1.73055
efpA	-0.00137598	5.76894e-22	0.00800673	-0.0253316	-0.00129643	-1.60627
iscS	-0.00133918	1.57624e-06	0.0124628	-0.0195048	-0.00126944	-1.56606
gcvH	-0.00128392	0.00523035	0.00914653	-0.0223643	-0.00121159	-1.4799
wbbL2	-0.00115156	0.0251106	0.0155671	-0.011471	-0.00109948	-1.31292
pyrH	-0.0011651	1.84801e-09	0.00780849	-0.0212624	-0.00109803	-1.31075
gca	-0.00112467	0.023229	0.0193018	-0.00771742	-0.00107901	-1.28243
fas	-0.00110463	0.001678	0.0108159	-0.0147802	-0.00104905	-1.23781
Rv0883c	-0.00110782	1.91423e-12	0.00857276	-0.0184584	-0.00104667	-1.23425
glgB	-0.00110023	0.000250544	0.0143933	-0.0145694	-0.0010451	-1.23191
ccsX	-0.00108235	0.0285327	0.00931858	-0.0190039	-0.00102116	-1.19626
Rv0260c	-0.00107267	0.0157122	0.0102537	-0.0169675	-0.0010148	-1.18679
mshC	-0.00107441	0.000735877	0.00826795	-0.0190999	-0.00101331	-1.18457
marP	-0.00100994	0.00214586	0.00552173	-0.0195753	-0.000950094	-1.09041
cstA	-0.000976443	0.0137353	0.0143069	-0.00893276	-0.000933472	-1.06565
hsdM	-0.000926997	4.87869e-06	0.0103979	-0.0140646	-0.000877881	-0.982851
parB	-0.000919887	2.18477e-07	0.00762773	-0.0161416	-0.000867893	-0.967974
dnaK	-0.000896781	1.01314e-08	0.00649492	-0.0181023	-0.000842567	-0.930252
topA	-0.000883749	1.55883e-07	0.00670762	-0.0170309	-0.000831528	-0.913809
nusA	-0.000863368	0.0264888	0.00764516	-0.014141	-0.000816072	-0.890788
fadD30	-0.000855219	1.21558e-09	0.00436856	-0.0181353	-0.000802219	-0.870154
sucC	-0.000817679	9.78659e-09	0.00577064	-0.0158584	-0.000769211	-0.82099
manA	-0.00079435	5.84216e-07	0.00542905	-0.0168297	-0.000745145	-0.785143
thyA	-0.000756574	3.02977e-12	0.00409844	-0.0171174	-0.000708087	-0.729947
ino1	-0.000699709	0.00268563	0.0113384	-0.00911064	-0.000664879	-0.665591
purL	-0.000692104	0.0015196	0.0102016	-0.00972536	-0.000656589	-0.653243
asnB	-0.000696457	5.85537e-13	0.00392316	-0.016325	-0.000650977	-0.644883
menD	-0.000665542	0.0251292	0.00993271	-0.00889361	-0.000632074	-0.616728
purD	-0.000614478	5.47695e-09	0.00487675	-0.013622	-0.000575515	-0.532485
mmpL2	-0.000596194	0.0913662	0.0120632	-0.00499408	-0.000570643	-0.525228
gpsI	-0.000588743	0.276613	0.0116201	-0.00677643	-0.000560762	-0.510511
Rv0526	-0.00056308	0.115447	0.0153921	-0.00106176	-0.000544393	-0.48613
gatA	-0.000565024	4.03533e-08	0.0053061	-0.0125458	-0.000529167	-0.463451
dnaN	-0.000556347	1.97048e-05	0.00509082	-0.0127231	-0.000520489	-0.450526
trpG	-0.000506094	0.11405	0.00907153	-0.00558891	-0.000482393	-0.393782
trmD	-0.000489969	0.00340754	0.00448464	-0.0115046	-0.000457943	-0.357365
hemL	-0.000473946	0.0517006	0.00355976	-0.0118996	-0.000441818	-0.333347
kasA	-0.000456089	0.276613	0.00829092	-0.00665828	-0.000432313	-0.31919
pstP	-0.000460607	4.55643e-18	0.00204773	-0.0136025	-0.000426347	-0.310304
guaB2	-0.000446057	0.00340754	0.00734044	-0.0075268	-0.000421292	-0.302775
Rv0525	-0.000434403	0.023229	0.00962414	-0.00501286	-0.000413738	-0.291523
Rv2017	-0.000432466	0.000548696	0.00440409	-0.0111499	-0.000402716	-0.275106
Rv0284	-0.000424547	1.29698e-10	0.00273046	-0.012218	-0.000393446	-0.261298
dapB	-0.00042131	1.4294e-14	0.00213276	-0.012666	-0.00038964	-0.255629
aspB	-0.000399376	1.86554e-12	0.00252089	-0.0120956	-0.000369222	-0.225217
aroF	-0.000394374	5.04027e-12	0.00285852	-0.011218	-0.00036568	-0.219941
rocA	-0.000382399	0.0462201	0.0083262	-0.00514737	-0.000363113	-0.216118
ftsK	-0.000347635	0.460045	0.0186582	0.00417221	-0.000343292	-0.186595
proB	-0.000365721	5.1313e-08	0.0025017	-0.0115573	-0.000337391	-0.177806
leuB	-0.000343311	0.069829	0.00747269	-0.00552956	-0.000324643	-0.158818
menH	-0.00032673	0.35213	0.0101804	-0.00190992	-0.000313959	-0.142905
mycP3	-0.000325828	0.0251292	0.00742082	-0.00485272	-0.0003087	-0.135071
Rv0283	-0.000315252	0.0729083	0.00636055	-0.00625796	-0.000296351	-0.116678
icd2	-0.000313775	0.153352	0.00741113	-0.00541896	-0.00029617	-0.116408
serC	-0.000307273	3.66926e-17	0.00176705	-0.0109501	-0.000281623	-0.0947412
hemB	-0.000282003	0.00684056	0.00380994	-0.00901245	-0.000260008	-0.0625464
fmt	-0.000263579	0.215867	0.00816458	-0.0043466	-0.000249096	-0.0462929
ftsW	-0.000254324	9.76355e-08	0.0020851	-0.00951022	-0.000232428	-0.0214666
embC	-0.000225562	3.85592e-06	0.00113092	-0.010139	-0.000203604	0.0214666
cysS1	-0.000186352	0.259491	0.00490694	-0.004537	-0.000173932	0.0656623
nrdF2	-0.000183926	0.00514766	0.00184619	-0.00860661	-0.000165515	0.0781983
ndhA	-0.000162454	0.0713237	0.00260129	-0.00769815	-0.000146049	0.107193
fba	-0.000139005	0.187257	0.00252428	-0.00716812	-0.000124102	0.139881
hemC	-0.000132244	0.0102176	0.00180845	-0.00787293	-0.000116496	0.151211
desA2	-0.000125331	0.393534	0.00274432	-0.0068035	-0.000111387	0.158821
ppm1	-0.000122305	0.0462201	0.00180586	-0.0075891	-0.000107282	0.164935
gcvB	-0.00012259	0.00364242	0.00111295	-0.00809245	-0.000106809	0.16564
dapE	-0.000121466	0.000589276	0.00141577	-0.00779195	-0.000106166	0.166597
Rv1783	-0.000108984	0.210862	0.00390403	-0.00555999	-9.73893e-05	0.17967
tpi	-8.06447e-05	0.519232	0.00225415	-0.00628327	-6.88328e-05	0.222204
prfA	-5.78543e-05	0.491248	0.00225707	-0.00610008	-4.70077e-05	0.254712
glcB	-5.1676e-05	0.559842	0.00176987	-0.00591883	-4.12871e-05	0.263232
lysA	-3.40489e-05	0.447079	0.000911724	-0.00658147	-2.32081e-05	0.290161
Rv2507	-1.87001e-05	0.812901	0.00385687	-0.00318814	-1.33816e-05	0.304797
Rv3644c	-1.0673e-05	0.921517	0.00320713	-0.00449312	-3.65397e-06	0.319286
gyrB	-9.06483e-07	0.992049	0.00264744	-0.00450259	5.82998e-06	0.333412
hemZ	9.86824e-06	0.852756	0.00175973	-0.00519819	1.73139e-05	0.350517
gltB	1.97707e-05	0.879753	0.00428749	-0.00174494	2.17701e-05	0.357154
Rv1836c	2.83066e-05	0.921517	0.00712156	0.00197484	2.45042e-05	0.361227
adoK	3.18883e-05	0.684138	0.00146048	-0.00499512	3.83625e-05	0.381868
metA	5.80465e-05	0.490509	0.00346291	-0.0025563	6.00922e-05	0.414234
pyrB	6.20246e-05	0.361963	0.00131811	-0.00447163	6.68033e-05	0.42423
fadD32	7.82055e-05	0.788767	0.007371	0.00256779	7.20039e-05	0.431976
gpm1	7.88949e-05	0.545197	0.00499441	-0.000483707	7.72191e-05	0.439744
Rv2235	9.1093e-05	0.349361	0.00259938	-0.00286037	9.25879e-05	0.462635
mdh	0.000102038	0.161163	0.00177996	-0.00348971	0.000104138	0.479839
aceE	0.000133061	0.425058	0.0043559	0.000325519	0.000128535	0.516177
folB	0.000128763	0.101817	0.00234605	-0.00249019	0.000128562	0.516218
dxr	0.000129707	0.0382128	0.0015027	-0.00310868	0.000130399	0.518954
nadE	0.000173768	0.545197	0.00405054	0.000629093	0.000167552	0.574292
nrdH	0.000174041	0.0676556	0.00238684	-0.00148009	0.00017096	0.579368
moxR1	0.000172586	0.0470047	0.00126413	-0.00273954	0.000171426	0.580062
Rv0282	0.000173614	0.000900708	0.00129357	-0.00245329	0.000171996	0.580912
H37Rv	0.000208565	0.000391112	0.00113714	-0.001726	0.000204801	0.629774
proC	0.000231065	0.00309721	0.00161784	-0.00116496	0.000225782	0.661024
manB	0.000249905	0.0890119	0.00370364	0.00100842	0.000240811	0.683409
Rv2747	0.00026468	0.481712	0.00760236	0.00585472	0.000247917	0.693993
Rv1797	0.000298806	0.297918	0.00934015	0.00762882	0.000278362	0.739341
secY	0.000305387	0.0462201	0.00283887	0.000953532	0.00029469	0.76366
proS	0.000359029	0.000372579	0.0010933	0.000607748	0.000347218	0.841899
aroG	0.000388372	4.04909e-05	0.0010863	0.0013154	0.000374614	0.882706
leuA	0.000421922	0.25135	0.00997221	0.0121554	0.000390994	0.907103
gatB	0.000417851	5.29023e-06	0.00119078	0.00168756	0.000402644	0.924455
otsB1	0.000438439	0.255546	0.0106542	0.0134306	0.000405109	0.928127
hemA	0.000435247	0.153352	0.00548415	0.00658513	0.000412214	0.93871
metE	0.00043279	0.00335421	0.00210115	0.00296642	0.000415223	0.943192
dnaE1	0.000440438	1.59308e-05	0.00157519	0.0025276	0.000423293	0.955211
pcnA	0.000464458	0.0713237	0.00891924	0.0116503	0.000432991	0.969656
hisI	0.000503563	0.0137353	0.00567624	0.00823475	0.000475997	1.03371
murD	0.000548069	1.33111e-05	0.0014431	0.00444074	0.000524804	1.10641
trpS	0.000548733	7.92519e-07	0.00136766	0.00434543	0.00052559	1.10758
Rv0289	0.000635915	0.000354013	0.00690859	0.01185	0.000598941	1.21683
ctaC	0.00064147	3.6469e-08	0.0011274	0.00603939	0.000612985	1.23775
mprB	0.00073356	6.18286e-08	0.00326526	0.0104322	0.000695733	1.361
Rv0811	0.000774258	5.47695e-09	0.00369453	0.0109855	0.00073437	1.41855
intcon2	0.000784349	0.0462201	0.00287881	0.00946201	0.000746425	1.43651
murA	0.000826158	2.94215e-06	0.00180655	0.00971598	0.000786585	1.49632
glmU	0.00089481	0.0514345	0.0111207	0.0225306	0.000834058	1.56703
infB	0.000975492	0.000354013	0.00424035	0.01468	0.000923987	1.70098
def	0.00101121	3.06049e-07	0.00574707	0.0178621	0.000953878	1.7455
dlat	0.0012181	9.93991e-10	0.000791508	0.016229	0.00115691	2.04792
purM	0.00133021	0.0775967	0.01085	0.0279959	0.00124809	2.18372
dfrA.	0.00135064	8.28003e-05	0.00740479	0.024999	0.00127236	2.21988
menE	0.00497338	2.01807e-05	0.00766198	0.0928014	0.00468403	7.30146
metS	0.00649499	4.55643e-18	0.00661358	0.119364	0.00611984	9.44006
aspS	0.007477	6.08417e-08	0.0162527	0.148538	0.00702855	10.7936
Rv1339	0.00984849	5.47695e-09	0.0115682	0.1837	0.00927561	14.1405
gyrA	0.0127745	3.49547e-16	0.0180885	0.24814	0.0120167	18.2233
otsA	0.0127797	2.15185e-09	0.00370767	0.229562	0.0120494	18.272

## Sheet: BRD-4592
	LM_slope	Padj	meanAbundNoDrug	LMM_intercept	LMM_slope	Zrobust
desA1	-0.00207421	1.02413e-07	0.0280755	-0.0111044	-0.00171769	-4.9919
ftsK	-0.00182968	0.000424688	0.0249909	-0.0139968	-0.0014824	-4.31255
Rv3267	-0.00173247	3.90783e-07	0.0196493	-0.0143229	-0.0013953	-4.06106
dapF	-0.00150703	0.0166525	0.0352658	0.00556412	-0.00135436	-3.94284
gca	-0.00135078	0.000245096	0.0208135	-0.0065418	-0.00112399	-3.2777
gyrA	-0.00112166	0.000245096	0.0181678	-0.00508252	-0.000936061	-2.7351
acn	-0.000968313	0.00050558	0.00685187	-0.012142	-0.000747586	-2.19091
iscS	-0.000707793	0.00253218	0.0123822	-0.00511377	-0.0005758	-1.69491
Rv2190c	-0.000693798	0.00156782	0.0136545	-0.00479622	-0.000566104	-1.66692
pcnA	-0.000705665	7.32106e-05	0.0109911	-0.00688508	-0.000560128	-1.64966
menH	-0.000696706	0.00470367	0.0101543	-0.00644519	-0.000555768	-1.63707
icd2	-0.000703853	6.78596e-10	0.00765446	-0.0101216	-0.0005333	-1.5722
kasA	-0.000669814	0.0125483	0.009744	-0.00839935	-0.000517128	-1.52551
ino1	-0.000570122	0.0813068	0.0149048	-0.00206678	-0.000479816	-1.41778
fadD32	-0.000579704	0.0216316	0.00942433	-0.00658936	-0.000452864	-1.33996
leuA	-0.000544813	0.0223791	0.0114725	-0.00289562	-0.000451333	-1.33554
Rv3719	-0.000482364	0.0529582	0.0183809	0.00265592	-0.000440325	-1.30375
marP	-0.000591838	0.000102898	0.00601618	-0.00977083	-0.000438596	-1.29876
rocA	-0.000536997	0.0170255	0.009329	-0.00605481	-0.000419885	-1.24474
gpsI	-0.000514647	0.000874821	0.00927982	-0.00456514	-0.000412066	-1.22216
rpoB	-0.000517885	3.12253e-06	0.00743698	-0.00696634	-0.000396147	-1.1762
hsdM	-0.000489808	0.0166035	0.00940123	-0.00413156	-0.000393841	-1.16954
cstA	-0.00043558	0.036503	0.0161888	0.000907505	-0.000385986	-1.14686
wbbL2	-0.000405398	0.29949	0.0190079	0.00394728	-0.000383449	-1.13954
lipA	-0.000318516	0.652011	0.0294346	0.0126298	-0.000375616	-1.11692
Rv0526	-0.00037924	0.176581	0.0155578	0.00191577	-0.000344844	-1.02807
ccsX	-0.000450628	0.0208777	0.00730751	-0.00677818	-0.000339109	-1.01151
menD	-0.000423224	0.0257854	0.0112379	-0.00413197	-0.000335918	-1.0023
mmpL2	-0.000386437	0.067298	0.0124507	-0.00078396	-0.00033004	-0.985327
Rv0883c	-0.000391291	0.0449104	0.00874287	-0.00365935	-0.000311828	-0.932744
dnaN	-0.000420749	0.00179838	0.00654993	-0.00716204	-0.000310123	-0.927821
cysS1	-0.000410511	0.190243	0.00528813	-0.00630819	-0.000307879	-0.921344
fas	-0.000309177	0.763353	0.0163536	0.00349393	-0.000296211	-0.887653
ilvC	-0.00031637	0.337003	0.0121311	0.000718489	-0.000280812	-0.843193
Rv2017	-0.000364745	0.000199037	0.00471114	-0.0071852	-0.000261225	-0.786638
Rv2747	-0.000323613	0.0795873	0.00909093	-0.00372074	-0.000252476	-0.761378
Rv0283	-0.000312117	0.0216316	0.00790105	-0.00441879	-0.000237029	-0.716778
Rv0260c	-0.000277532	0.414038	0.00929442	-0.00199361	-0.000225867	-0.684549
fadD30	-0.000320203	0.000164142	0.00409311	-0.00713593	-0.000222863	-0.675877
hemA	-0.000304669	0.00855112	0.00645781	-0.00550636	-0.000222064	-0.67357
kasB	-0.000281389	0.0075821	0.00445268	-0.00625367	-0.000195983	-0.598265
tyrS	-0.000207659	0.386412	0.013473	0.00182552	-0.000194884	-0.595091
dfrA.	-0.000200989	0.242367	0.00752064	-0.00197265	-0.000159446	-0.492773
fmt	-0.000206941	0.176581	0.00699335	-0.00320421	-0.000155015	-0.479978
efpA	-0.000168956	0.187915	0.0074785	-0.00105497	-0.000138741	-0.432991
sucC	-0.000192883	0.00687812	0.00578481	-0.0039398	-0.000137046	-0.428096
aroF	-0.000217461	6.42862e-05	0.00271245	-0.00681557	-0.000135989	-0.425043
hemB	-0.000201138	0.098652	0.00349341	-0.00583086	-0.000129473	-0.406229
asnB	-0.00019241	0.0229569	0.00453598	-0.00541285	-0.000125142	-0.393725
mshC	-0.000169427	0.362252	0.00640272	-0.00328892	-0.000121721	-0.383847
gcvH	-0.000158699	0.444001	0.00586182	-0.00232981	-0.000119872	-0.37851
mycP3	-0.000145054	0.212872	0.00711604	-0.00186997	-0.00011159	-0.354597
hemL	-0.000166607	0.34035	0.00423073	-0.00473433	-0.000107991	-0.344204
pyrH	-0.000147849	0.342801	0.0057792	-0.00283666	-0.000106479	-0.339839
parB	-0.000134994	0.266963	0.00572657	-0.00260611	-9.70959e-05	-0.312748
guaB2	-0.000115919	0.546024	0.00757795	-0.000974862	-9.323e-05	-0.301586
pstP	-0.000167176	0.0458462	0.00183397	-0.00675508	-9.2718e-05	-0.300107
serC	-0.000165024	2.10867e-07	0.00153281	-0.007062	-8.84512e-05	-0.287788
tpi	-0.000150062	0.29949	0.00258186	-0.00557252	-8.70581e-05	-0.283765
proB	-0.000157732	0.00159287	0.00215542	-0.00650788	-8.64314e-05	-0.281956
mprB	-0.000127983	0.647476	0.00717157	-0.00393609	-8.06195e-05	-0.265175
hisI	-0.000114317	0.29949	0.0067466	-0.00244037	-8.04024e-05	-0.264548
Rv1339	-6.2198e-05	0.784685	0.0115968	0.00317317	-7.88637e-05	-0.260106
dapB	-0.000149862	2.10867e-07	0.00225945	-0.00663122	-7.86231e-05	-0.259411
embC	-0.000141924	0.0593724	0.00118881	-0.00724409	-6.69363e-05	-0.225668
lipU	-1.1284e-05	0.959111	0.00725543	0.000543405	-1.40557e-05	-0.0729852
gyrB	-5.0825e-05	0.592707	0.00332348	-0.00431301	-1.056e-05	-0.0628922
gcvB	-6.62356e-05	0.213794	0.00129335	-0.00616514	-9.51444e-06	-0.0598732
aspB	-4.38856e-05	0.574786	0.00194401	-0.0047542	-1.08122e-06	-0.0355239
trpG	3.19046e-05	0.88945	0.00976029	0.00269434	6.73105e-06	-0.0129675
nadE	-2.44188e-05	0.791373	0.00321938	-0.00360867	6.91478e-06	-0.012437
purL	5.3106e-05	0.88945	0.00907804	0.00393038	1.55297e-05	0.012437
leuB	2.48199e-05	0.885245	0.00619068	0.000166417	2.02921e-05	0.0261874
nrdH	-1.24693e-05	0.866054	0.00249094	-0.00422436	2.21134e-05	0.0314462
ftsW	-6.64285e-06	0.885579	0.0022422	-0.00436912	2.83112e-05	0.0493411
gpm1	1.51133e-05	0.885245	0.004903	-0.00194892	2.83532e-05	0.0494623
nrdF2	4.13592e-06	0.940453	0.00160936	-0.00462124	3.96546e-05	0.082093
rpsM	0.000126718	0.680656	0.0158259	0.00890075	4.0783e-05	0.0853509
gltB	4.41291e-05	0.728226	0.0037029	-0.00187944	5.30516e-05	0.120774
glmU	0.000121325	0.688825	0.0133099	0.00672351	5.30796e-05	0.120855
infB	6.61333e-05	0.728226	0.00725221	-0.00056018	6.18993e-05	0.14632
dnaK	8.3773e-05	0.378568	0.00533006	0.000213654	7.12061e-05	0.173192
hemZ	8.1067e-05	0.103208	0.00166954	-0.00351546	9.79483e-05	0.250405
Rv0284	9.49574e-05	0.42569	0.00337652	-0.0020101	9.82859e-05	0.25138
adoK	8.49965e-05	0.184213	0.00145465	-0.00370268	0.000102827	0.264492
Rv0525	0.000169876	0.377882	0.0106184	0.00527177	0.000106641	0.275502
def	0.000139412	0.527325	0.00737435	0.00154271	0.000109236	0.282996
menE	0.000153352	0.29949	0.00781048	0.00217445	0.000116433	0.303775
dlat	0.000106278	0.00610128	0.000868937	-0.00388919	0.000122795	0.322146
glcB	0.000113439	0.121174	0.00187731	-0.00314889	0.000123248	0.323452
fba	0.000122608	0.243731	0.00128616	-0.00250143	0.000126173	0.331897
aroG	0.000119385	0.0052895	0.00120881	-0.0034892	0.000131076	0.346053
dapE	0.000129939	0.000560562	0.00173197	-0.00285097	0.000135276	0.358182
hemC	0.000131815	0.0182866	0.00148171	-0.00307635	0.000138667	0.367973
otsB1	0.000237978	0.397983	0.0118078	0.00836847	0.000141719	0.376785
ndhA	0.000150137	0.0393647	0.00172221	-0.00195336	0.000145844	0.388693
proS	0.000144452	0.000153708	0.000943121	-0.0032355	0.000150902	0.403299
Rv1783	0.000187614	0.187915	0.00437354	0.000422942	0.000159903	0.429286
purD	0.00019661	0.234894	0.00463467	0.000842871	0.000164452	0.442422
Rv1797	0.00023515	0.196242	0.00785724	0.00428891	0.00017109	0.461586
trmD	0.000227267	0.317537	0.00559143	0.00260489	0.000177373	0.479727
mdh	0.000192666	0.000461671	0.00182936	-0.00195593	0.000182859	0.495568
aceE	0.000229406	0.102464	0.00423582	0.00151026	0.000187774	0.509759
purM	0.000282034	0.152193	0.0110238	0.00713644	0.000189657	0.515194
Rv3644c	0.000222041	0.00777798	0.00259957	-0.000872706	0.00019996	0.544944
H37Rv	0.000218377	2.82638e-06	0.00152954	-0.00183848	0.000204308	0.557497
gatA	0.00025362	0.0166035	0.00484655	0.00165828	0.000207682	0.56724
trpS	0.000224239	4.09884e-07	0.00117282	-0.00183503	0.00020938	0.572143
ctaC	0.000271273	0.000874821	0.00206431	-0.000648974	0.00024104	0.663555
metS	0.000326682	0.0163763	0.00722458	0.00534057	0.000242507	0.667791
Rv0289	0.000319912	0.00675361	0.00689271	0.00424663	0.000245153	0.67543
folB	0.000286867	3.49978e-06	0.00260112	7.19785e-06	0.000249486	0.68794
ppm1	0.000284794	4.01112e-05	0.0020253	-0.000502356	0.000251658	0.694211
thyA	0.000321929	0.0334225	0.00500947	0.00214709	0.00026329	0.727796
topA	0.00036958	0.0216316	0.00595214	0.004631	0.00028536	0.79152
dxr	0.000338474	6.12398e-07	0.00169945	4.03786e-05	0.000294119	0.816809
desA2	0.000359538	0.0418976	0.0049449	0.00224061	0.000295275	0.820148
gatB	0.000342239	3.72724e-05	0.0012867	-4.41361e-05	0.000298054	0.82817
metE	0.000367043	0.0247349	0.00305312	0.00157783	0.000306975	0.853929
lysA	0.000366393	0.00610128	0.00185424	0.00021631	0.000317033	0.88297
Rv2235	0.000379718	0.0118463	0.00248179	0.00148448	0.00031873	0.887869
metA	0.000399994	4.91663e-05	0.00375439	0.00274357	0.000326543	0.910427
proC	0.000392161	1.2194e-05	0.00176609	0.000859023	0.000334433	0.933209
Rv0282	0.000429215	1.03089e-11	0.00165215	0.00140477	0.000362408	1.01398
dnaE1	0.000462696	1.57561e-08	0.00170653	0.00158072	0.00039016	1.09411
prfA	0.000485546	7.75658e-09	0.00176567	0.00251981	0.00040271	1.13035
Rv2507	0.000509488	1.94558e-08	0.00392893	0.00455449	0.000407661	1.14464
murD	0.000514518	1.50665e-09	0.00150579	0.00244823	0.000428471	1.20472
secY	0.000535828	1.81064e-10	0.00224732	0.00369979	0.000437242	1.23005
pyrB	0.000534974	3.14046e-05	0.00120316	0.0022887	0.00044751	1.2597
murA	0.000565785	2.95083e-07	0.00287347	0.00381519	0.000462401	1.30269
nusA	0.000882927	0.414038	0.00805504	0.0149808	0.00065116	1.8477
otsA	0.000860029	2.98521e-11	0.00366878	0.00937485	0.000674982	1.91648
Rv0811	0.000956783	9.83693e-13	0.00366743	0.0110754	0.000745878	2.12118
moxR1	0.00110065	1.45639e-15	0.0010862	0.0107182	0.000873818	2.49058
Rv1836c	0.00124011	2.14886e-05	0.00769538	0.0200806	0.000922077	2.62992
intcon2	0.00117791	0.00124124	0.00107055	0.011846	0.000932224	2.65921
manB	0.00136738	1.81064e-10	0.00395881	0.0170839	0.00105617	3.01709
manA	0.00156119	6.78596e-10	0.00436623	0.0206826	0.00119668	3.42279
aspS	0.00182065	0.000223577	0.0134066	0.032487	0.00133028	3.80853
murG	0.00258246	6.11617e-05	0.0138481	0.0441724	0.0019018	5.45868
glgB	0.00276574	5.61986e-12	0.0139786	0.0473918	0.00203611	5.84646
