# Supplementary material for: An improved statistical method to identify chemical-genetic interactions by exploiting concentration-dependence
Source: PLoS One. 2021 Oct 1;16(10):e0257911. doi: 10.1371/journal.pone.0257911 (PMC8486102; doi:10.1371/journal.pone.0257911)
Supplement: S3 Table — (XLSX) [file pone.0257911.s004.xlsx]

## Sheet: Exp7_counts
from "An Improved Statistical Method to Identify Chemical-Genetic Interactions by Exploiting Concentration-Dependence" by Dutta et al.
Supplemental Table T3: Barcode counts from treatment with antitubercular drugs.
columns A-S: metadata on individual samples sequenced
column T-HC: counts of nucleotide barcodes representing each gene in the hypomorph library
0.000xMIC is the "no-drug" control, which was run independently for each drug
Folder_Lane	96 w plate	384 w plate	Sample	Dispensed well	Dispensed row	Dispensed col	Non-random well	Non-random row	Non-random col	Fluid name	Concentration	Drug	xMIC	note	Time	Replicate	p5	p7	dnaN/Rv0002	gyrB/Rv0005	gyrA/Rv0006	trpG/Rv0013	pstP/Rv0018c	leuS/Rv0041	ino1/Rv0046c	icd2/Rv0066c	gca/Rv0112	mmpl3/Rv0206c	Rv0260c/Rv0260c	Rv0282/Rv0282	Rv0283/Rv0283	Rv0284/Rv0284	Rv0289/Rv0289	mycP3/Rv0291	Rv0338c/Rv0338c	dnaK/Rv0350	fba/Rv0363c	ndhA/Rv0392c	fadD30/Rv0404	def/Rv0429c	gpm1/Rv0489	proC/Rv0500	mmpl2/Rv0507	hemA/Rv0509	hemC/Rv0510	hemB/Rv0512	hemL/Rv0524	Rv0525/Rv0525	Rv0526/Rv0526
Exp7F1_L001	2	1	1	F03	6	3	A08	1	8			BDQ	0.000xMIC	sample	14	1	6	54	6566	3967	5599	2159	5932	575	17146	1853	2805	3990	6153	797	2919	1848	6792	2332	1506	2295	4069	2712	6554	1311	2441	1818	7964	2001	326	802	3691	2622	2360
Exp7F1_L001	2	1	1	E06	5	6	B08	2	8			BDQ	0.000xMIC	sample	14	2	6	47	10504	6597	9743	3577	9874	841	27462	3152	4559	6997	9307	1464	4902	2698	10168	3731	2476	3499	6039	4411	9853	1963	4103	3147	12509	3346	452	1264	6096	4605	3918
Exp7F1_L001	2	1	1	B04	2	4	C08	3	8			BDQ	0.000xMIC	sample	14	3	6	15	16339	9147	12789	5317	14322	1217	39289	5015	7781	10829	14913	2129	7496	4113	15491	6025	4250	4984	9500	6948	14518	3214	6507	3892	19041	5138	658	1985	7565	6710	6478
Exp7F1_L001	2	1	1	B02	2	2	D08	4	8			BDQ	0.000xMIC	sample	14	4	6	61	13466	6683	12533	4627	11396	1031	37917	4241	6203	9507	13171	1625	6191	3435	13593	4860	3540	4005	8402	5804	13468	2435	5279	3135	18245	3965	571	1481	7138	6013	4850
Exp7F1_L001	2	1	1	D01	4	1	E08	5	8			BDQ	0.000xMIC	sample	14	5	6	32	9316	6156	8157	3251	8830	968	24553	3022	4043	5984	9086	1261	4408	2288	9260	3277	2277	3269	6018	4162	9011	1756	3868	2624	11440	2991	498	1458	5127	4218	3544
Exp7F1_L001	2	1	1	C07	3	7	F08	6	8			BDQ	0.000xMIC	sample	14	6	6	28	6801	3706	6387	2485	6445	596	21240	2220	3211	4850	7357	862	3435	2044	8039	2787	1929	2163	4429	3279	7662	1390	2718	1833	9374	2513	362	794	3838	3025	2671
Exp7F1_L001	2	1	1	E07	5	7	A07	1	7	Bedaquilin	72.4681	BDQ	0.125xMIC	sample	14	1	6	48	8203	5399	6262	2551	7605	671	19560	2379	3401	4812	7112	1093	3254	1980	7709	2845	1783	2923	4624	3275	7786	1398	3079	2211	9606	2564	361	1091	4014	3468	2966
Exp7F1_L001	2	1	1	C08	3	8	B07	2	7	Bedaquilin	72.4681	BDQ	0.125xMIC	sample	14	2	6	29	13831	8954	11397	4750	12187	1297	35818	4177	6158	9271	13816	1700	6077	3754	14679	5152	3791	5073	8122	6207	12955	2791	5748	4062	17025	4332	686	1879	7206	6328	5106
Exp7F1_L001	2	1	1	B06	2	6	C07	3	7	Bedaquilin	72.4681	BDQ	0.125xMIC	sample	14	3	6	17	8832	4526	8653	3440	6645	870	25525	2728	4539	7571	9678	900	4303	2488	11949	3432	2284	3170	5095	4019	9625	1856	4291	2111	11418	2975	408	1217	4565	4499	3620
Exp7F1_L001	2	1	1	A06	1	6	D07	4	7	Bedaquilin	72.4681	BDQ	0.125xMIC	sample	14	4	6	7	6852	3567	7113	3139	5234	672	22406	2516	3898	6808	9190	773	3642	2277	10206	3164	2233	2487	4293	3724	8452	1796	3722	1862	10434	2554	376	1161	4198	3715	3012
Exp7F1_L001	2	1	1	C02	3	2	E07	5	7	Bedaquilin	72.4681	BDQ	0.125xMIC	sample	14	5	6	23	4991	2904	5978	2140	4309	590	17870	1584	2822	5207	7070	530	2453	1452	7928	2307	1411	1976	3388	2564	7014	1163	2478	1407	8468	1920	302	768	3194	2652	2310
Exp7F1_L001	2	1	1	E03	5	3	F07	6	7	Bedaquilin	72.4681	BDQ	0.125xMIC	sample	14	6	6	44	10623	6476	10283	3843	10068	824	30530	3464	4820	6945	10832	1261	4796	2968	11420	3881	2427	3804	6806	4356	11466	2208	4477	2722	14433	3638	454	1312	5751	4470	4008
Exp7F1_L001	2	1	1	A07	1	7	A06	1	6	Bedaquilin	144.936	BDQ	0.25xMIC	sample	14	1	6	8	5234	2753	7697	3153	3883	647	28034	2102	3536	7028	10479	556	3572	2065	13017	2931	2202	2268	3460	2550	10111	1576	3693	1613	12406	2759	322	1187	3817	3681	2930
Exp7F1_L001	2	1	1	E02	5	2	B06	2	6	Bedaquilin	144.936	BDQ	0.25xMIC	sample	14	2	6	43	12770	6839	12653	4932	12313	1276	39710	4117	6104	9212	13049	1487	5760	3428	14425	4992	3217	4563	9490	5902	14733	2344	5232	3411	18009	4297	741	1571	6839	5403	4983
Exp7F1_L001	2	1	1	F06	6	6	C06	3	6	Bedaquilin	144.936	BDQ	0.25xMIC	sample	14	3	6	57	9241	6543	8298	2903	8803	886	24029	2749	4023	5901	8824	1157	4245	2348	9751	3308	2341	3472	5446	3605	8863	1800	3517	2857	11181	3038	452	1217	5060	3705	3419
Exp7F1_L001	2	1	1	F08	6	8	D06	4	6	Bedaquilin	144.936	BDQ	0.25xMIC	sample	14	4	6	59	13592	8460	11517	4697	12625	1390	39054	4030	6354	8847	13539	1936	6033	3708	14892	5009	3501	5558	8438	6021	13613	2536	5155	3996	18651	4937	691	1975	7648	5639	4565
Exp7F1_L001	2	1	1	B03	2	3	E06	5	6	Bedaquilin	144.936	BDQ	0.25xMIC	sample	14	5	6	14	3766	2069	6729	2433	3056	560	22729	1638	2497	5316	9804	425	2103	1472	10626	2471	1567	1919	2935	2277	8931	1174	2552	1131	11251	2214	349	876	3377	2739	2226
Exp7F1_L001	2	1	1	C05	3	5	F06	6	6	Bedaquilin	144.936	BDQ	0.25xMIC	sample	14	6	6	26	2425	1434	4343	1544	1928	364	14609	1038	1616	3881	5762	285	1414	863	7046	1313	961	1182	1883	1264	5026	747	1554	868	6757	1428	171	566	1770	1745	1487
Exp7F1_L001	2	1	1	E01	5	1	A05	1	5	Bedaquilin	289.872	BDQ	0.5xMIC	sample	14	1	6	42	6339	4278	6192	2194	6101	764	17940	2045	2828	3892	6621	929	2818	1766	7013	2552	1775	2364	4220	2670	6974	1316	2498	1948	8386	2273	313	930	3827	2736	2348
Exp7F1_L001	2	1	1	A01	1	1	B05	2	5	Bedaquilin	289.872	BDQ	0.5xMIC	sample	14	2	6	2	1302	809	5015	1282	1242	346	22333	825	1109	3396	7871	206	982	938	10448	1198	829	924	1146	949	7593	599	1584	671	9893	1537	193	541	2295	1438	1277
Exp7F1_L001	2	1	1	B07	2	7	C05	3	5	Bedaquilin	289.872	BDQ	0.5xMIC	sample	14	3	6	18	1404	913	4089	1072	1150	314	15974	778	1130	3502	6031	174	1000	987	8249	1220	777	1000	1140	1022	5816	689	1198	671	7549	1285	187	413	1788	1171	1227
Exp7F1_L001	2	1	1	D07	4	7	D05	4	5	Bedaquilin	289.872	BDQ	0.5xMIC	sample	14	4	6	38	9423	6425	7684	3095	8865	774	23385	2841	4034	5822	8780	1160	4098	2420	9493	3277	2213	3245	5425	4198	8170	1744	3891	2647	11846	2916	393	1301	5259	4213	3682
Exp7F1_L001	2	1	1	D05	4	5	E05	5	5	Bedaquilin	289.872	BDQ	0.5xMIC	sample	14	5	6	36	13985	8633	10850	4047	12024	1127	31955	3853	5764	8361	12118	1302	5780	3338	12545	4990	3061	4463	7120	5724	11473	2518	5014	3477	15519	4130	568	1577	6745	5556	5194
Exp7F1_L001	2	1	1	A03	1	3	F05	6	5	Bedaquilin	289.872	BDQ	0.5xMIC	sample	14	6	6	4	2033	1076	4183	1471	1298	335	14670	695	1423	3427	6153	279	1108	973	7594	1273	842	1099	1192	962	5334	734	1617	641	6976	1474	193	636	1729	1373	1337
Exp7F1_L001	2	1	1	F02	6	2	A04	1	4	Bedaquilin	579.745	BDQ	1xMIC	sample	14	1	6	53	8275	5223	8304	2885	8281	770	25576	2885	3629	5775	8655	855	4045	2068	9415	3102	2203	3188	5439	3323	9405	1645	3384	2406	12176	3102	353	1167	5157	3526	3249
Exp7F1_L001	2	1	1	F04	6	4	B04	2	4	Bedaquilin	579.745	BDQ	1xMIC	sample	14	2	6	55	11987	6786	10569	3988	11204	1058	30264	3630	5033	7959	10638	1556	5047	2910	11727	4190	2853	4256	7472	5062	11010	2068	4588	3452	13827	3681	552	1400	6095	5163	4036
Exp7F1_L001	2	1	1	B01	2	1	C04	3	4	Bedaquilin	579.745	BDQ	1xMIC	sample	14	3	6	12	885	422	2670	638	565	170	8989	334	722	2172	3373	117	485	468	5358	589	305	488	677	439	3454	268	675	371	4226	799	127	284	912	737	603
Exp7F1_L001	2	1	1	D08	4	8	D04	4	4	Bedaquilin	579.745	BDQ	1xMIC	sample	14	4	6	39	17602	12170	15853	6105	15585	1609	52866	5549	8181	11153	20314	2352	8424	4721	20205	6911	5137	6412	10661	7978	18526	3377	7655	5252	25168	6639	856	2687	9743	8437	6936
Exp7F1_L001	2	1	1	C03	3	3	E04	5	4	Bedaquilin	579.745	BDQ	1xMIC	sample	14	5	6	24	699	405	2425	512	534	137	9883	254	432	1838	3613	72	540	525	5459	531	321	339	435	456	3507	259	599	371	4539	701	80	172	829	601	409
Exp7F1_L001	2	1	1	A02	1	2	F04	6	4	Bedaquilin	579.745	BDQ	1xMIC	sample	14	6	6	3	1473	794	5029	1118	1012	399	15384	609	1099	3679	6357	269	883	901	9185	1074	632	735	892	820	5983	579	1327	611	8338	1228	181	501	1608	1175	1058
Exp7F1_L002	4	2	2	C05	3	5	A08	1	8			Fida	0.000xMIC	sample	14	1	5	26	7863	3164	9230	2904	7894	510	31213	2570	3461	5441	8892	735	3286	1950	10722	2400	1857	2292	4637	3734	10006	1305	2464	1928	12159	2973	321	502	4909	2930	2507
Exp7F1_L002	4	2	2	B04	2	4	B08	2	8			Fida	0.000xMIC	sample	14	2	5	15	21654	8644	22377	7696	22914	1583	86256	6372	9421	14147	23555	2405	9458	5605	26796	7007	3893	6268	13809	10793	28090	3879	7333	4573	35234	8653	952	1308	14357	8054	6092
Exp7F1_L002	4	2	2	F07	6	7	C08	3	8			Fida	0.000xMIC	sample	14	3	5	58	525	379	837	361	566	185	550	249	430	417	266	153	479	294	406	332	462	369	412	390	338	256	344	288	381	143	134	192	462	304	346
Exp7F1_L002	4	2	2	D04	4	4	D08	4	8			Fida	0.000xMIC	sample	14	4	5	35	12748	6000	13133	4449	13002	897	44570	4036	5361	8147	14074	1197	5235	2835	14711	4558	2858	3871	7829	5277	16117	2258	4174	2693	20117	4584	531	1213	7613	5023	3535
Exp7F1_L002	4	2	2	C07	3	7	E08	5	8			Fida	0.000xMIC	sample	14	5	5	28	335	222	577	236	357	113	458	179	318	318	182	107	302	165	374	331	237	233	259	272	274	156	183	192	238	138	56	132	255	217	208
Exp7F1_L002	4	2	2	D08	4	8	F08	6	8			Fida	0.000xMIC	sample	14	6	5	39	12921	5673	15943	4702	11217	836	61435	4085	5146	8593	16784	1341	5356	2877	16868	4173	3052	3803	7550	6685	20223	2110	4313	2468	23454	5778	539	1093	8126	4546	3520
Exp7F1_L002	4	2	2	A06	1	6	A07	1	7	Fidaxomycin	36.036	Fida	0.125xMIC	sample	14	1	5	7	334	167	539	243	355	100	738	326	343	331	287	110	420	178	701	270	269	244	239	232	490	196	195	164	369	218	70	121	429	204	191
Exp7F1_L002	4	2	2	F05	6	5	B07	2	7	Fidaxomycin	36.036	Fida	0.125xMIC	sample	14	2	5	56	5544	3989	11732	3671	7872	755	44002	3103	3868	6154	12776	713	3857	2066	16539	3334	2135	2864	5018	3837	15936	1743	3624	1838	18312	3851	466	833	5592	3318	2660
Exp7F1_L002	4	2	2	C04	3	4	C07	3	7	Fidaxomycin	36.036	Fida	0.125xMIC	sample	14	3	5	25	7299	3222	11887	2963	6673	580	31431	2390	3090	5443	9669	556	3009	1612	12762	2386	1739	2195	3867	3718	11921	1305	2591	1445	14321	2950	211	425	4540	2502	2018
Exp7F1_L002	4	2	2	D01	4	1	D07	4	7	Fidaxomycin	36.036	Fida	0.125xMIC	sample	14	4	5	32	4776	3001	9730	2401	5829	494	25025	1987	2388	4145	8287	479	2437	1462	10123	2063	1671	1914	3233	2736	9765	1321	2322	1172	11563	2797	258	566	3765	2251	1852
Exp7F1_L002	4	2	2	D06	4	6	E07	5	7	Fidaxomycin	36.036	Fida	0.125xMIC	sample	14	5	5	37	2470	2126	38803	3924	3505	686	15775	3334	4002	4820	8925	576	4055	1584	16941	3603	3420	2657	1907	2871	14397	2415	3578	1195	13995	4003	410	900	2804	2595	2789
Exp7F1_L002	4	2	2	E03	5	3	F07	6	7	Fidaxomycin	36.036	Fida	0.125xMIC	sample	14	6	5	44	3992	2559	7347	2461	5320	426	31795	2069	2257	3881	9178	394	2381	1397	10792	2181	1566	1708	3446	2234	11167	1237	2098	1081	14244	2352	246	576	3791	2190	1642
Exp7F1_L002	4	2	2	B02	2	2	A06	1	6	Fidaxomycin	71.6761	Fida	0.25xMIC	sample	14	1	5	61	9370	4658	27700	6089	8917	912	50817	4254	5882	8894	16151	830	5251	2789	25020	4599	3468	3980	6320	5620	27753	2486	4636	1901	29088	6449	440	891	6406	4141	3429
Exp7F1_L002	4	2	2	C03	3	3	B06	2	6	Fidaxomycin	71.6761	Fida	0.25xMIC	sample	14	2	5	24	1920	1228	4906	1339	1829	258	9510	1038	1042	1729	2933	239	1290	660	5599	1137	716	869	1206	1075	4898	628	1064	591	5633	1456	91	174	1550	923	845
Exp7F1_L002	4	2	2	B03	2	3	C06	3	6	Fidaxomycin	71.6761	Fida	0.25xMIC	sample	14	3	5	14	3188	2422	9164	2205	4088	488	22184	1928	2175	3302	6705	414	2506	1321	11122	1940	1331	1510	2499	1975	9926	1150	1889	966	12376	2443	211	421	3046	1919	1531
Exp7F1_L002	4	2	2	A04	1	4	D06	4	6	Fidaxomycin	71.6761	Fida	0.25xMIC	sample	14	4	5	5	4808	2267	10469	2729	4717	481	25984	1964	2664	4264	6744	398	2819	1442	12243	2253	1342	1651	2763	2423	11717	1284	2078	1129	12289	2522	196	425	3471	1976	1616
Exp7F1_L002	4	2	2	E02	5	2	E06	5	6	Fidaxomycin	71.6761	Fida	0.25xMIC	sample	14	5	5	43	2830	2218	7037	1854	3494	489	14337	1403	1977	3152	4966	400	2085	1234	7503	1980	1280	1522	2136	1847	7506	910	1762	1015	7901	2119	229	584	2575	1614	1616
Exp7F1_L002	4	2	2	C01	3	1	F06	6	6	Fidaxomycin	71.6761	Fida	0.25xMIC	sample	14	6	5	22	2023	1579	6003	1513	2740	273	16830	1205	1371	2331	4762	219	1511	702	7414	1330	893	1124	1611	1248	7428	605	1237	720	8600	1766	122	270	2080	1230	980
Exp7F1_L002	4	2	2	D02	4	2	A05	1	5	Fidaxomycin	143.748	Fida	0.5xMIC	sample	14	1	5	33	1614	1568	14304	2059	2743	450	8995	1698	2217	2827	4079	372	2435	1387	8566	2143	1849	1506	1368	1868	6184	1349	2234	788	6649	2387	220	598	2072	1819	1885
Exp7F1_L002	4	2	2	A05	1	5	B05	2	5	Fidaxomycin	143.748	Fida	0.5xMIC	sample	14	2	5	6	1818	1643	14387	2792	3223	477	14419	2180	3102	3218	5641	377	2806	1305	12662	2699	1756	1768	1543	1782	9445	1683	2173	734	9530	3096	231	382	2481	1896	1787
Exp7F1_L002	4	2	2	E08	5	8	C05	3	5	Fidaxomycin	143.748	Fida	0.5xMIC	sample	14	3	5	49	1948	1666	17217	2489	3001	598	18722	2183	2521	2834	7153	458	2711	1473	15590	2516	2018	1652	1533	2005	11927	1486	2483	937	15008	3055	341	716	3225	1755	1937
Exp7F1_L002	4	2	2	D07	4	7	D05	4	5	Fidaxomycin	143.748	Fida	0.5xMIC	sample	14	4	5	38	5105	3120	8553	3003	6035	557	25856	2299	2954	4689	9306	534	2813	1511	11973	2636	1616	2077	3849	2718	12008	1407	2737	1300	13730	3150	309	545	4430	2527	2088
Exp7F1_L002	4	2	2	E07	5	7	E05	5	5	Fidaxomycin	143.748	Fida	0.5xMIC	sample	14	5	5	48	841	764	9486	1035	1270	334	2986	1183	1311	1470	1721	260	1662	736	2718	1617	1384	784	578	954	2096	927	1079	471	1977	696	249	510	1129	1013	1270
Exp7F1_L002	4	2	2	B01	2	1	F05	6	5	Fidaxomycin	143.748	Fida	0.5xMIC	sample	14	6	5	12	897	928	7045	1133	1623	297	5836	1039	1471	1627	2075	234	1472	874	5164	1380	886	847	846	1022	3843	763	1085	448	3689	1348	104	284	1066	900	1121
Exp7F1_L002	4	2	2	C02	3	2	A04	1	4	Fidaxomycin	287.496	Fida	1xMIC	sample	14	1	5	23	749	530	11695	1035	965	254	3010	1193	1574	1278	1904	188	1696	596	3070	1617	1326	674	468	803	1930	1121	1064	456	1791	784	205	344	918	753	1215
Exp7F1_L002	4	2	2	E04	5	4	B04	2	4	Fidaxomycin	287.496	Fida	1xMIC	sample	14	2	5	45	929	778	16018	1557	1117	317	2465	1640	1886	1749	862	307	1989	822	2109	1902	2104	927	659	1305	1412	1208	1489	579	1071	724	354	628	837	1194	1612
Exp7F1_L002	4	2	2	A03	1	3	C04	3	4	Fidaxomycin	287.496	Fida	1xMIC	sample	14	3	5	4	1588	1066	18469	2673	2591	592	12044	2746	3732	2617	5595	559	3722	1262	11098	3740	2830	1744	1183	1674	8589	2906	2854	836	8095	2037	288	569	2879	1814	2312
Exp7F1_L002	4	2	2	F08	6	8	D04	4	4	Fidaxomycin	287.496	Fida	1xMIC	sample	14	4	5	59	532	564	9180	946	1225	281	7178	936	1071	971	4028	130	1304	426	6516	1116	1158	651	563	794	4744	703	913	427	5034	1293	132	356	1799	744	1094
Exp7F1_L002	4	2	2	A02	1	2	E04	5	4	Fidaxomycin	287.496	Fida	1xMIC	sample	14	5	5	3	1023	695	11732	1502	1498	383	5359	1627	2142	1548	2015	291	2085	824	6001	2242	1430	1039	674	1073	3641	1368	1537	584	3468	1419	258	346	1752	1052	1344
Exp7F1_L002	4	2	2	E06	5	6	F04	6	4	Fidaxomycin	287.496	Fida	1xMIC	sample	14	6	5	47	1633	1517	15767	2159	2531	350	10850	1727	2382	3207	4774	391	2688	1195	10298	2231	1866	1429	1453	1779	7718	1343	1988	890	8755	2551	286	567	2386	1838	1879
Exp7F1_L003	7	3	3	C03	3	3	A08	1	8			INH	0.000xMIC	sample	14	1	5	24	7811	3240	6344	2172	6086	675	18271	1841	3058	4082	5416	793	2603	1512	6485	2062	1365	2211	3851	2615	6436	1035	2329	1703	7526	2178	258	594	3140	2486	2366
Exp7F1_L003	7	3	3	E07	5	7	B08	2	8			INH	0.000xMIC	sample	14	2	5	48	10374	4799	9608	2892	7872	882	26177	2664	4007	5401	7680	916	3291	2108	7858	2644	2085	3228	5420	4004	9369	1270	2996	1918	11743	2803	387	1028	4357	2910	2822
Exp7F1_L003	7	3	3	A02	1	2	C08	3	8			INH	0.000xMIC	sample	14	3	5	3	9791	4350	8487	2794	7485	639	24472	2271	3410	5519	7370	920	3178	1899	8331	2723	1733	2566	4697	3863	8634	1400	2542	2220	10633	2475	348	621	4363	2749	2512
Exp7F1_L003	7	3	3	C02	3	2	D08	4	8			INH	0.000xMIC	sample	14	4	5	23	12542	4621	10113	3502	9820	849	30260	3039	4818	6611	9918	1169	3978	2418	9510	3256	2079	3287	6235	4441	11235	1736	3494	2499	13324	3627	387	790	5096	3601	2887
Exp7F1_L003	7	3	3	E06	5	6	E08	5	8			INH	0.000xMIC	sample	14	5	5	47	7735	3872	7388	2334	6785	749	18261	2105	3230	4514	6404	763	2821	1871	6354	2371	1895	2827	4549	3086	7451	1058	2447	1779	8032	2487	363	851	3506	2515	2248
Exp7F1_L003	7	3	3	E01	5	1	F08	6	8			INH	0.000xMIC	sample	14	6	5	42	5156	2934	4934	2325	5352	858	20125	2135	2888	2800	5045	964	2189	1552	4706	2096	1714	2308	3129	2708	5653	1259	2163	1934	7028	2840	850	992	3364	2140	1996
Exp7F1_L003	7	3	3	F04	6	4	A07	1	7	Isoniazid	2.7522	INH	0.125xMIC	sample	14	1	5	55	653	456	1340	665	842	225	20414	781	782	717	1583	336	811	551	1423	655	370	452	483	1497	2451	561	542	405	3982	2533	528	349	2376	540	648
Exp7F1_L003	7	3	3	F01	6	1	B07	2	7	Isoniazid	2.7522	INH	0.125xMIC	sample	14	2	5	52	4112	2443	4093	2269	4312	889	43025	2215	2998	2263	4659	1122	2378	1506	3978	2018	1670	2085	2523	3375	6340	1419	1801	1862	8792	4642	1138	1014	4255	1883	1999
Exp7F1_L003	7	3	3	A01	1	1	C07	3	7	Isoniazid	2.7522	INH	0.125xMIC	sample	14	3	5	2	941	473	2306	1284	848	246	81053	1679	1376	1259	4566	419	1102	742	2932	868	612	606	605	2601	6942	918	733	535	12751	4545	655	492	3651	1023	896
Exp7F1_L003	7	3	3	C05	3	5	D07	4	7	Isoniazid	2.7522	INH	0.125xMIC	sample	14	4	5	26	605	353	1667	947	550	212	46728	1035	1127	855	2954	332	982	503	2044	731	421	433	495	1726	4734	664	639	358	7344	4321	511	373	2806	640	698
Exp7F1_L003	7	3	3	B08	2	8	E07	5	7	Isoniazid	2.7522	INH	0.125xMIC	sample	14	5	5	19	660	305	1281	683	544	157	22971	884	730	698	1740	231	871	480	1323	643	336	431	471	1338	2662	407	528	409	3626	1711	385	315	1940	540	567
Exp7F1_L003	7	3	3	F08	6	8	F07	6	7	Isoniazid	2.7522	INH	0.125xMIC	sample	14	6	5	59	691	409	1314	748	796	194	22802	699	729	794	1565	273	697	463	1207	516	477	452	482	1384	2711	504	509	417	4806	2455	503	414	2652	542	534
Exp7F1_L003	7	3	3	B03	2	3	A06	1	6	Isoniazid	5.54401	INH	0.25xMIC	sample	14	1	5	14	451	419	545	336	726	212	842	390	536	452	348	191	447	344	498	356	204	410	355	485	585	273	355	353	480	313	148	152	616	343	354
Exp7F1_L003	7	3	3	F07	6	7	B06	2	6	Isoniazid	5.54401	INH	0.25xMIC	sample	14	2	5	58	633	509	731	401	876	380	2116	423	599	696	615	270	626	431	600	434	340	549	586	555	664	209	492	452	1443	441	215	310	724	383	432
Exp7F1_L003	7	3	3	E08	5	8	C06	3	6	Isoniazid	5.54401	INH	0.25xMIC	sample	14	3	5	49	458	347	465	333	506	203	979	341	409	365	769	165	380	239	511	283	215	381	370	378	805	140	365	257	889	259	136	127	449	270	316
Exp7F1_L003	7	3	3	D03	4	3	D06	4	6	Isoniazid	5.54401	INH	0.25xMIC	sample	14	4	5	34	19	13	18	14	20	12	40	9	17	21	17	6	14	9	25	15	6	11	11	18	17	5	13	6	22	14	3	5	22	10	9
Exp7F1_L003	7	3	3	A08	1	8	E06	5	6	Isoniazid	5.54401	INH	0.25xMIC	sample	14	5	5	9	471	389	556	312	594	220	711	300	524	372	421	135	396	247	386	256	255	297	309	505	490	220	411	260	463	248	149	178	423	286	237
Exp7F1_L003	7	3	3	A07	1	7	F06	6	6	Isoniazid	5.54401	INH	0.25xMIC	sample	14	6	5	8	410	291	483	304	523	191	647	288	409	336	343	130	341	277	402	310	179	376	257	324	424	197	231	242	466	184	92	105	409	269	284
Exp7F1_L003	7	3	3	E04	5	4	A05	1	5	Isoniazid	11.088	INH	0.5xMIC	sample	14	1	5	45	459	490	523	346	680	244	794	381	473	396	320	144	393	243	329	266	297	389	405	456	591	220	434	343	478	341	132	199	504	193	283
Exp7F1_L003	7	3	3	F03	6	3	B05	2	5	Isoniazid	11.088	INH	0.5xMIC	sample	14	2	5	54	28	14	43	31	32	4	225	13	20	27	50	8	20	19	36	17	12	18	18	22	58	9	19	14	86	38	1	4	35	19	28
Exp7F1_L003	7	3	3	D08	4	8	C05	3	5	Isoniazid	11.088	INH	0.5xMIC	sample	14	3	5	39	611	414	648	341	795	293	766	370	609	433	408	227	526	344	440	349	343	437	465	585	510	201	388	380	1537	399	161	265	635	356	382
Exp7F1_L003	7	3	3	B07	2	7	D05	4	5	Isoniazid	11.088	INH	0.5xMIC	sample	14	4	5	18	334	336	412	268	601	215	661	273	449	315	1909	133	330	248	335	271	215	335	325	339	386	218	271	237	469	1269	112	183	445	233	310
Exp7F1_L003	7	3	3	B01	2	1	E05	5	5	Isoniazid	11.088	INH	0.5xMIC	sample	14	5	5	12	404	288	364	298	414	168	619	254	413	321	242	99	268	204	278	253	138	239	220	355	416	143	252	241	1077	207	74	147	374	220	238
Exp7F1_L003	7	3	3	F05	6	5	F05	6	5	Isoniazid	11.088	INH	0.5xMIC	sample	14	6	5	56	554	531	891	380	835	357	814	538	666	565	527	235	584	311	594	530	313	491	559	586	749	398	530	407	637	432	188	316	741	304	463
Exp7F1_L003	7	3	3	D07	4	7	A04	1	4	Isoniazid	22.176	INH	1xMIC	sample	14	1	5	38	676	572	645	418	805	237	1004	414	594	564	924	357	592	364	700	456	384	442	382	554	656	332	545	497	629	307	153	296	801	365	571
Exp7F1_L003	7	3	3	C06	3	6	B04	2	4	Isoniazid	22.176	INH	1xMIC	sample	14	2	5	27	257	244	297	209	267	91	978	166	273	209	152	95	229	136	199	209	137	189	167	179	248	111	169	157	692	229	50	100	236	172	197
Exp7F1_L003	7	3	3	D05	4	5	C04	3	4	Isoniazid	22.176	INH	1xMIC	sample	14	3	5	36	549	522	723	421	734	259	864	433	693	501	477	275	468	282	556	464	323	499	489	616	576	272	412	402	597	331	175	265	811	427	462
Exp7F1_L003	7	3	3	F06	6	6	D04	4	4	Isoniazid	22.176	INH	1xMIC	sample	14	4	5	57	507	430	568	302	751	270	712	421	462	339	628	174	528	296	418	388	267	302	346	452	464	234	450	315	485	325	114	218	628	307	376
Exp7F1_L003	7	3	3	C07	3	7	E04	5	4	Isoniazid	22.176	INH	1xMIC	sample	14	5	5	28	313	225	330	229	403	209	437	269	407	296	215	113	255	188	338	248	153	272	232	207	298	178	225	197	232	192	84	174	383	212	238
Exp7F1_L003	7	3	3	B05	2	5	F04	6	4	Isoniazid	22.176	INH	1xMIC	sample	14	6	5	16	788	620	833	516	877	353	1069	502	897	610	511	191	563	383	3486	554	282	511	454	645	721	297	477	500	1291	289	181	313	935	471	526
Exp7F1_L003	8	3	3	F03	6	3	A08	1	8			Levo	0.000xMIC	sample	14	1	6	54	6594	4473	6006	1653	5743	585	13387	1600	2295	3465	4992	729	2198	1309	5437	1889	1469	2477	3229	2279	5309	913	2322	1711	7320	2067	280	680	2799	2079	1901
Exp7F1_L003	8	3	3	B06	2	6	B08	2	8			Levo	0.000xMIC	sample	14	2	6	17	100	34	85	32	43	11	246	27	29	59	88	3	21	21	97	14	9	26	28	30	90	17	28	22	162	22	7	3	41	11	21
Exp7F1_L003	8	3	3	D02	4	2	C08	3	8			Levo	0.000xMIC	sample	14	3	6	33	11850	6558	11019	3947	12803	1115	44620	3359	5150	7230	13246	1159	4667	2818	14066	4374	2756	3808	6848	4779	15044	2140	4486	2820	19325	4211	450	1360	6804	4231	3964
Exp7F1_L003	8	3	3	B02	2	2	D08	4	8			Levo	0.000xMIC	sample	14	4	6	61	10413	6269	10498	3060	9858	849	30468	2471	3684	5981	10141	1031	3670	2366	10740	3342	2121	3821	5925	3994	11912	1505	3630	2835	14951	3691	330	970	5124	3475	2953
Exp7F1_L003	8	3	3	F02	6	2	E08	5	8			Levo	0.000xMIC	sample	14	5	6	53	10908	6610	9752	3083	10095	910	30306	2642	3931	6221	10099	1069	3705	2252	10634	3240	2602	3553	6111	4016	10985	1548	3713	2757	13736	3524	440	1231	5214	3655	3140
Exp7F1_L003	8	3	3	B05	2	5	F08	6	8			Levo	0.000xMIC	sample	14	6	6	16	11541	5660	15409	4599	12970	793	48917	3781	5494	8769	16840	1365	4816	2895	16853	4004	2527	3770	8055	5628	17943	2361	5002	2373	22039	4605	480	1207	8179	4650	3786
Exp7F1_L003	8	3	3	F04	6	4	A07	1	7	Levofloxacin	22.572	Levo	0.125xMIC	sample	14	1	6	55	5404	4582	4193	1720	5977	674	17397	1497	2245	3305	5910	813	2182	1414	6552	2004	1202	2309	3618	1931	5978	1188	2226	1883	8705	2184	238	731	3048	2232	1970
Exp7F1_L003	8	3	3	E07	5	7	B07	2	7	Levofloxacin	22.572	Levo	0.125xMIC	sample	14	2	6	48	11118	5709	9387	4046	10830	829	40038	3254	4998	7161	13836	1162	4303	2688	14942	3586	2531	3513	7236	5374	15855	1698	3861	2327	20234	4293	487	1326	6333	4438	3355
Exp7F1_L003	8	3	3	F08	6	8	C07	3	7	Levofloxacin	22.572	Levo	0.125xMIC	sample	14	3	6	59	15125	8852	12289	6091	15657	1426	91090	5659	7802	11173	27165	1714	6538	4366	26285	5993	3886	5310	9986	8047	30953	3196	6584	3654	41237	8118	831	2168	10928	6592	5486
Exp7F1_L003	8	3	3	E04	5	4	D07	4	7	Levofloxacin	22.572	Levo	0.125xMIC	sample	14	4	6	45	6027	4044	4650	1854	6336	482	18769	1555	2262	3812	6483	645	2117	1427	6911	1845	1317	2164	3469	2180	7672	1088	2518	1670	9600	2373	249	718	3131	2335	1997
Exp7F1_L003	8	3	3	F01	6	1	E07	5	7	Levofloxacin	22.572	Levo	0.125xMIC	sample	14	5	6	52	12165	7644	8489	6712	14841	1667	70162	5836	8568	9884	19083	2495	7647	4345	19446	6556	5420	5222	8169	6124	22608	3537	6417	3484	27298	6929	1426	2308	10310	6278	6242
Exp7F1_L003	8	3	3	B08	2	8	F07	6	7	Levofloxacin	22.572	Levo	0.125xMIC	sample	14	6	6	19	22332	11087	21921	9942	24985	2187	133991	8736	11930	18598	41918	2507	10996	6900	44245	8219	6602	7204	16391	13338	46422	4993	9561	5750	56986	11855	993	2414	16527	10699	7225
Exp7F1_L003	8	3	3	A05	1	5	A06	1	6	Levofloxacin	44.946	Levo	0.25xMIC	sample	14	1	6	6	12750	5522	3894	6259	13670	1112	67138	4724	6054	11227	19945	1440	6497	3458	22582	5212	2858	4281	8967	7060	23305	2979	6231	2572	29901	6103	505	1230	8760	5772	4486
Exp7F1_L003	8	3	3	A08	1	8	B06	2	6	Levofloxacin	44.946	Levo	0.25xMIC	sample	14	2	6	9	25034	12601	8106	11544	30245	2199	153605	10684	12625	22531	49375	3170	13426	8284	51281	11977	6864	8069	19456	15841	57802	6990	13424	6131	69280	13912	1269	3264	20947	12060	9053
Exp7F1_L003	8	3	3	A04	1	4	C06	3	6	Levofloxacin	44.946	Levo	0.25xMIC	sample	14	3	6	5	11556	4820	3563	5073	12007	960	51699	4326	5700	9185	16799	1361	5621	3320	18522	4809	2510	3728	7563	6129	18941	2550	4964	2602	23156	4819	572	1108	7939	5026	3956
Exp7F1_L003	8	3	3	B03	2	3	D06	4	6	Levofloxacin	44.946	Levo	0.25xMIC	sample	14	4	6	14	9030	5942	3142	3888	10715	870	48825	3555	5411	7270	15230	1354	4690	2773	17304	4090	2266	3566	6170	5130	17755	2227	4220	2661	22438	5252	344	1253	7001	4889	3614
Exp7F1_L003	8	3	3	E03	5	3	E06	5	6	Levofloxacin	44.946	Levo	0.25xMIC	sample	14	5	6	44	7119	4503	3059	2529	7384	700	22018	2195	3356	4777	7856	843	2702	1953	8363	2315	1979	2737	4293	3198	8676	1342	3029	1923	11333	2503	435	998	3732	3025	2765
Exp7F1_L003	8	3	3	A01	1	1	F06	6	6	Levofloxacin	44.946	Levo	0.25xMIC	sample	14	6	6	2	11333	6061	2959	4883	12419	1151	53256	4939	6034	8914	16110	1555	5519	3356	16950	4508	3177	4513	8711	5400	18543	2498	5501	2492	22815	5319	565	1547	7968	5372	4410
Exp7F1_L003	8	3	3	A07	1	7	A05	1	5	Levofloxacin	89.8921	Levo	0.5xMIC	sample	14	1	6	8	7303	5867	272	6243	12350	1056	89528	5275	7582	10931	22923	1439	6892	4300	26759	6160	3303	4109	7576	5935	28357	3188	6501	2560	35994	6796	536	1452	10787	5917	4955
Exp7F1_L003	8	3	3	D01	4	1	B05	2	5	Levofloxacin	89.8921	Levo	0.5xMIC	sample	14	2	6	32	9408	6717	2728	6274	13759	1535	73869	5973	8232	9626	19316	2137	7239	4323	20939	6438	5051	5310	8628	5689	23630	3649	6576	3040	28814	6669	1255	2371	9545	6361	5967
Exp7F1_L003	8	3	3	E08	5	8	C05	3	5	Levofloxacin	89.8921	Levo	0.5xMIC	sample	14	3	6	49	22630	13576	1057	14974	29496	2324	205084	13485	16168	23384	56089	4021	15807	9194	58505	12794	9384	11551	20486	16082	68878	7531	14795	5492	86756	16769	1619	4426	21503	13191	12152
Exp7F1_L003	8	3	3	A06	1	6	D05	4	5	Levofloxacin	89.8921	Levo	0.5xMIC	sample	14	4	6	7	6970	4764	284	4076	9799	843	43631	3710	4963	8128	13041	1194	5306	2947	14929	4029	2250	3079	6146	4760	14838	2350	4163	2103	19905	4283	372	1033	6820	3814	3455
Exp7F1_L003	8	3	3	C01	3	1	E05	5	5	Levofloxacin	89.8921	Levo	0.5xMIC	sample	14	5	6	22	5112	4145	249	3870	7914	706	57955	3895	5221	6898	13217	922	4853	2910	14641	3667	2389	2895	5659	3268	15075	1961	4743	1951	19612	4517	324	1246	6655	3612	3229
Exp7F1_L003	8	3	3	D07	4	7	F05	6	5	Levofloxacin	89.8921	Levo	0.5xMIC	sample	14	6	6	38	11574	8051	528	8010	16862	1308	83463	6289	8634	12625	25845	1938	8152	5084	25537	6986	4168	5467	11643	8073	29533	3936	7961	3339	36326	7408	646	2261	11149	7903	6725
Exp7F1_L003	8	3	3	E01	5	1	A04	1	4	Levofloxacin	179.982	Levo	1xMIC	sample	14	1	6	42	5374	5393	3206	6746	11389	1415	86595	5918	8612	9089	18405	2008	8582	4436	20772	6880	5799	3911	5018	3985	24388	3840	6405	2230	27900	6752	1297	2063	10404	6174	6391
Exp7F1_L003	8	3	3	B07	2	7	B04	2	4	Levofloxacin	179.982	Levo	1xMIC	sample	14	2	6	18	1223	4588	81	7035	8679	630	92692	6141	8867	10220	16836	1446	9191	4569	22291	7636	4960	2341	3041	2288	22670	4088	6790	1067	25467	6264	723	1694	11961	5568	6073
Exp7F1_L003	8	3	3	A03	1	3	C04	3	4	Levofloxacin	179.982	Levo	1xMIC	sample	14	3	6	4	1156	4003	139	6105	7256	662	63944	4933	7560	9137	13092	1314	7941	4186	17437	6466	4187	1701	2130	1864	16327	3664	5863	848	18980	4976	668	1589	9237	4906	5276
Exp7F1_L003	8	3	3	D06	4	6	D04	4	4	Levofloxacin	179.982	Levo	1xMIC	sample	14	4	6	37	2056	6580	130	8021	10679	986	95087	7153	9748	11894	20060	1866	9748	5474	23115	8376	4969	3608	4450	3524	26341	4629	8358	1484	30537	7119	977	2730	13592	7463	7083
Exp7F1_L003	8	3	3	B01	2	1	E04	5	4	Levofloxacin	179.982	Levo	1xMIC	sample	14	5	6	12	1330	4813	118	7144	8203	850	76079	5623	9432	11163	14852	1540	9327	4740	18608	7830	4698	2562	3170	2579	19689	3924	6889	1163	20969	5650	658	1799	10568	5849	6179
Exp7F1_L003	8	3	3	A02	1	2	F04	6	4	Levofloxacin	179.982	Levo	1xMIC	sample	14	6	6	3	1544	5217	164	7473	10007	980	78093	6255	10294	12500	15121	1746	10099	5704	19499	7830	5111	2634	2930	2840	20407	4678	7103	1550	23292	6156	714	1947	12065	6568	6796
Exp7F1_L004	11	4	4	F03	6	3	A08	1	8			Moxi	0.000xMIC	sample	14	1	6	54	10033	5347	10438	3488	9274	791	32587	3141	4042	7100	10429	1210	4493	2273	11304	3980	2123	2979	7058	4942	11122	1887	4111	2363	14047	3375	424	993	5922	4323	3234
Exp7F1_L004	11	4	4	D01	4	1	B08	2	8			Moxi	0.000xMIC	sample	14	2	6	32	6295	4159	5281	2023	5576	561	17871	1475	2568	3750	6206	755	2032	1127	6740	1732	1453	2187	3615	2668	6161	1007	2408	1879	8701	2189	288	538	3171	2580	1947
Exp7F1_L004	11	4	4	E07	5	7	C08	3	8			Moxi	0.000xMIC	sample	14	3	6	48	1113	442	931	248	878	67	2890	305	295	640	913	72	343	211	1097	296	252	245	427	298	1148	109	471	240	1422	279	20	118	321	455	346
Exp7F1_L004	11	4	4	A02	1	2	D08	4	8			Moxi	0.000xMIC	sample	14	4	6	3	11015	5610	12123	3443	9608	1039	41118	3116	4708	6927	11831	986	4221	2250	13370	3718	2423	3479	6448	4682	13985	1978	4092	2758	18723	3423	381	1088	5689	3705	3459
Exp7F1_L004	11	4	4	A07	1	7	E08	5	8			Moxi	0.000xMIC	sample	14	5	6	8	2928	1460	3141	996	2807	313	9188	975	1317	1698	2974	352	1393	832	3364	1127	875	1134	1954	1230	3174	531	1196	842	4153	1074	147	353	1893	1308	894
Exp7F1_L004	11	4	4	E06	5	6	F08	6	8			Moxi	0.000xMIC	sample	14	6	6	47	432	404	577	84	439	2	1355	170	159	405	578	37	331	212	748	186	115	290	356	205	540	87	343	167	601	116	24	68	266	212	251
Exp7F1_L004	11	4	4	B01	2	1	A07	1	7	Moxilfloxacin	17.424	Moxi	0.125xMIC	sample	14	1	6	12	561	236	464	289	506	46	3401	208	316	481	751	124	229	167	1029	234	89	160	296	289	1017	157	221	159	1189	296	6	34	472	230	201
Exp7F1_L004	11	4	4	D03	4	3	B07	2	7	Moxilfloxacin	17.424	Moxi	0.125xMIC	sample	14	2	6	34	19667	9702	18828	10379	25446	1588	114581	8901	12989	20227	32933	2831	11999	6842	35609	10121	5719	8083	16537	13313	36472	5283	11654	4624	49513	9805	1331	2858	17255	11768	9437
Exp7F1_L004	11	4	4	B04	2	4	C07	3	7	Moxilfloxacin	17.424	Moxi	0.125xMIC	sample	14	3	6	15	4820	4209	6361	2033	5786	426	30725	1815	2862	4572	9125	847	2780	1336	9133	2374	1368	2402	3404	3140	8401	1582	2971	1574	12440	2689	301	790	3562	2340	2321
Exp7F1_L004	11	4	4	A03	1	3	D07	4	7	Moxilfloxacin	17.424	Moxi	0.125xMIC	sample	14	4	6	4	15283	8288	13114	7268	16883	1533	84881	5915	9048	14080	25269	2121	8411	5076	25766	7117	4396	5860	12300	7336	28088	4262	7666	3915	33589	7254	785	2416	11718	7479	6030
Exp7F1_L004	11	4	4	E08	5	8	E07	5	7	Moxilfloxacin	17.424	Moxi	0.125xMIC	sample	14	5	6	49	2031	1122	1626	883	1885	108	10429	687	1171	1801	3507	516	1344	940	3564	1211	620	1113	1294	1286	3025	628	1066	576	4710	834	134	317	1586	865	915
Exp7F1_L004	11	4	4	C03	3	3	F07	6	7	Moxilfloxacin	17.424	Moxi	0.125xMIC	sample	14	6	6	24	11066	5884	9292	4901	12737	1111	53296	4860	6306	9664	15526	1419	5855	3601	17597	4942	2866	4101	8549	5613	18311	2484	4918	2946	21805	4680	611	1349	7789	5200	4692
Exp7F1_L004	11	4	4	C05	3	5	A06	1	6	Moxilfloxacin	34.848	Moxi	0.25xMIC	sample	14	1	6	26	5292	4890	2752	4047	8312	788	43144	3903	4726	7564	12124	1198	5494	2870	14865	4158	2358	3154	5601	3969	13669	2124	4323	1918	17703	3453	505	1551	6077	4272	4040
Exp7F1_L004	11	4	4	D04	4	4	B06	2	6	Moxilfloxacin	34.848	Moxi	0.25xMIC	sample	14	2	6	35	13583	13143	6657	10242	22773	2251	125396	10123	12446	21299	35893	3420	14713	7664	42067	11127	5974	7705	13203	10665	38228	6582	12119	5239	53441	10524	1188	4072	17255	12390	11155
Exp7F1_L004	11	4	4	B05	2	5	C06	3	6	Moxilfloxacin	34.848	Moxi	0.25xMIC	sample	14	3	6	16	296	227	184	310	543	110	2354	248	286	536	960	59	334	176	765	212	129	158	237	322	694	172	234	137	1076	221	10	67	256	350	278
Exp7F1_L004	11	4	4	C01	3	1	D06	4	6	Moxilfloxacin	34.848	Moxi	0.25xMIC	sample	14	4	6	22	91	59	56	47	119	0	921	51	85	83	257	32	95	65	323	50	28	73	60	49	213	36	47	8	287	59	7	34	116	42	78
Exp7F1_L004	11	4	4	F05	6	5	E06	5	6	Moxilfloxacin	34.848	Moxi	0.25xMIC	sample	14	5	6	56	224	194	27	96	315	67	1710	127	98	341	549	41	149	87	675	187	107	118	204	110	413	95	147	48	816	164	20	87	300	277	182
Exp7F1_L004	11	4	4	C08	3	8	F06	6	6	Moxilfloxacin	34.848	Moxi	0.25xMIC	sample	14	6	6	29	12561	13060	6951	10688	20972	1972	142179	10308	13567	20972	39564	2955	14222	7463	46521	11511	6587	7803	14475	9244	37549	6679	13495	4999	55894	11340	1441	4673	18475	13023	11184
Exp7F1_L004	11	4	4	B06	2	6	A05	1	5	Moxilfloxacin	70.0921	Moxi	0.5xMIC	sample	14	1	6	17	3896	6975	743	8620	12270	1446	137349	7375	10489	13740	34864	1859	11520	6290	46344	9581	4891	4060	6190	4755	37137	5308	8997	2297	51509	8475	1115	2250	16591	7017	7156
Exp7F1_L004	11	4	4	E01	5	1	B05	2	5	Moxilfloxacin	70.0921	Moxi	0.5xMIC	sample	14	2	6	42	1697	1329	1830	919	1863	337	9877	862	1119	1348	2798	360	1131	627	3762	978	785	742	1029	694	3176	524	852	484	3833	1102	154	252	1461	917	787
Exp7F1_L004	11	4	4	C04	3	4	C05	3	5	Moxilfloxacin	70.0921	Moxi	0.5xMIC	sample	14	3	6	25	89	144	17	174	196	7	1212	91	75	178	408	28	123	48	525	105	63	94	100	84	333	114	68	39	541	81	13	36	218	91	60
Exp7F1_L004	11	4	4	C02	3	2	D05	4	5	Moxilfloxacin	70.0921	Moxi	0.5xMIC	sample	14	4	6	23	158	501	79	430	528	77	4282	350	438	583	1388	138	474	275	2049	420	103	150	230	265	1191	245	327	77	1756	250	43	49	619	414	357
Exp7F1_L004	11	4	4	A04	1	4	E05	5	5	Moxilfloxacin	70.0921	Moxi	0.5xMIC	sample	14	5	6	5	568	779	190	788	1215	150	9203	723	1121	1434	2448	266	1123	768	3547	861	444	379	604	418	2479	583	953	263	3790	755	90	254	1336	730	722
Exp7F1_L004	11	4	4	C06	3	6	F05	6	5	Moxilfloxacin	70.0921	Moxi	0.5xMIC	sample	14	6	6	27	1310	3072	268	3049	4285	432	37922	2732	3630	4820	9761	825	4295	2089	13189	3564	1761	1473	2382	1831	10565	2266	3271	962	14531	2540	324	1089	5848	2845	2796
Exp7F1_L004	11	4	4	B03	2	3	A04	1	4	Moxilfloxacin	140.184	Moxi	1xMIC	sample	14	1	6	14	729	3704	196	1247	1083	506	2270	950	1711	915	957	418	1712	1127	1774	1394	5561	1033	833	416	1003	635	966	575	964	622	807	546	1098	758	1075
Exp7F1_L004	11	4	4	F01	6	1	B04	2	4	Moxilfloxacin	140.184	Moxi	1xMIC	sample	14	2	6	52	1059	1428	858	707	1175	322	5007	620	815	853	1634	261	809	462	2109	711	956	611	702	491	1662	356	587	346	2060	628	124	241	923	621	575
Exp7F1_L004	11	4	4	F02	6	2	C04	3	4	Moxilfloxacin	140.184	Moxi	1xMIC	sample	14	3	6	53	521	510	554	226	555	82	1968	217	289	399	625	84	350	163	736	305	251	212	358	299	713	138	257	157	813	217	34	117	371	244	242
Exp7F1_L004	11	4	4	C07	3	7	D04	4	4	Moxilfloxacin	140.184	Moxi	1xMIC	sample	14	4	6	28	26	242	34	61	123	58	157	49	131	54	67	28	79	84	105	74	299	50	36	14	78	52	68	48	50	26	29	42	89	56	45
Exp7F1_L004	11	4	4	F08	6	8	E04	5	4	Moxilfloxacin	140.184	Moxi	1xMIC	sample	14	5	6	59	865	3919	190	1399	1586	844	2650	1103	1532	1349	1078	368	1599	947	1690	1296	2105	1106	931	819	1254	838	986	881	1075	560	356	797	1571	1148	1096
Exp7F1_L004	11	4	4	F04	6	4	F04	6	4	Moxilfloxacin	140.184	Moxi	1xMIC	sample	14	6	6	55	40	100	34	38	50	2	213	36	26	47	43	17	29	15	91	42	67	3	50	40	47	18	54	13	48	34	10	13	32	18	28
Exp7F2_L001	14	5	5	B06	2	6	A08	1	8			Sulfa	0.000xMIC	sample	14	1	6	17	62	46	70	30	47	6	136	40	43	64	65	11	41	13	54	48	21	21	26	35	71	15	34	23	53	36	6	20	44	31	37
Exp7F2_L001	14	5	5	A05	1	5	B08	2	8			Sulfa	0.000xMIC	sample	14	2	6	6	8720	3994	8858	2910	7998	751	27379	2362	3391	5324	8799	831	3248	1873	10061	2812	2084	2841	5461	3291	10601	1657	2878	2160	12805	2721	423	1057	4598	2914	2947
Exp7F2_L001	14	5	5	B02	2	2	C08	3	8			Sulfa	0.000xMIC	sample	14	3	6	61	31	9	36	7	27	6	60	16	10	18	22	6	15	10	30	21	15	17	13	15	22	8	21	6	22	12	2	4	14	9	15
Exp7F2_L001	14	5	5	C06	3	6	D08	4	8			Sulfa	0.000xMIC	sample	14	4	6	27	2859	1402	2527	770	2401	281	6192	676	935	1642	2058	325	1100	587	2262	935	655	961	1372	955	2373	446	842	816	3128	735	136	301	1274	919	812
Exp7F2_L001	14	5	5	D05	4	5	E08	5	8			Sulfa	0.000xMIC	sample	14	5	6	36	12047	5824	12712	3878	10838	1067	32700	3227	4747	7391	11616	1424	4350	2558	12318	3857	3113	3989	7429	4631	13912	2029	4565	2914	16285	3764	565	1452	6825	4611	4002
Exp7F2_L001	14	5	5	C02	3	2	F08	6	8			Sulfa	0.000xMIC	sample	14	6	6	23	10024	4952	10004	3013	8622	779	24268	2682	3555	5595	8603	1068	3200	1905	9402	3188	2063	3453	5402	3966	10890	1729	2970	2484	12041	2681	460	1000	4521	3415	2622
Exp7F2_L001	14	5	5	C03	3	3	A07	1	7	Sulfamethoxazole	750.421	Sulfa	0.125xMIC	sample	14	1	6	24	8421	3840	8688	2289	6711	677	20340	2233	3016	4599	6647	1000	2611	1603	7504	2492	1958	2467	4692	3108	8436	1327	2770	1799	10211	2104	281	814	3460	2494	2314
Exp7F2_L001	14	5	5	A07	1	7	B07	2	7	Sulfamethoxazole	750.421	Sulfa	0.125xMIC	sample	14	2	6	8	4676	2965	6498	1373	4479	468	20529	1476	2118	3655	5571	548	2003	1019	6609	1928	1440	1684	2928	2376	5923	988	1937	1462	8127	1700	206	702	2598	1930	1699
Exp7F2_L001	14	5	5	A03	1	3	C07	3	7	Sulfamethoxazole	750.421	Sulfa	0.125xMIC	sample	14	3	6	4	8218	4162	7504	1585	6241	653	16087	1910	2246	4068	5664	692	2495	1567	6920	2186	1754	2362	3914	2719	7336	1117	2305	1997	8169	2164	335	716	3283	2367	1977
Exp7F2_L001	14	5	5	E04	5	4	D07	4	7	Sulfamethoxazole	750.421	Sulfa	0.125xMIC	sample	14	4	6	45	10615	5572	10753	2664	8387	911	22283	2959	3714	5883	7963	893	3432	2534	8619	2924	2739	3599	5994	4047	9532	1481	3764	2454	12118	2884	527	1230	4861	3211	3190
Exp7F2_L001	14	5	5	D02	4	2	E07	5	7	Sulfamethoxazole	750.421	Sulfa	0.125xMIC	sample	14	5	6	33	10695	7022	10782	2562	9368	882	22320	3156	3760	6109	7755	1296	3579	2377	8395	2978	2990	3966	5249	4074	9374	1884	3936	3501	11243	2938	484	1025	4781	3551	2993
Exp7F2_L001	14	5	5	F04	6	4	F07	6	7	Sulfamethoxazole	750.421	Sulfa	0.125xMIC	sample	14	6	6	55	12097	7288	12837	3110	10395	1014	31747	3704	4413	7083	10841	1155	4298	2583	11728	4128	3349	4571	7203	4769	13130	2012	4648	3434	15914	4082	662	1706	6161	4624	4128
Exp7F2_L001	14	5	5	F01	6	1	A06	1	6	Sulfamethoxazole	1500.84	Sulfa	0.25xMIC	sample	14	1	6	52	8588	6267	9270	2210	8632	906	23938	3891	3904	5902	7634	1126	3852	2346	8614	3655	3198	3666	5704	4140	9492	2080	4310	2754	11119	3051	505	1239	5124	3300	3339
Exp7F2_L001	14	5	5	E08	5	8	B06	2	6	Sulfamethoxazole	1500.84	Sulfa	0.25xMIC	sample	14	2	6	49	20046	11393	18277	4965	17097	2029	56792	6503	7460	11564	18696	2445	7073	4821	17871	6341	5393	7621	11581	8828	20635	3729	8240	5447	25737	7148	998	2970	10400	7706	6589
Exp7F2_L001	14	5	5	A01	1	1	C06	3	6	Sulfamethoxazole	1500.84	Sulfa	0.25xMIC	sample	14	3	6	2	5589	3623	5591	1356	4864	624	16149	1413	1949	3000	5072	604	2234	1142	5680	1936	1552	2076	3129	2192	5908	1002	2156	1804	7409	1925	262	718	2801	2034	1613
Exp7F2_L001	14	5	5	F06	6	6	D06	4	6	Sulfamethoxazole	1500.84	Sulfa	0.25xMIC	sample	14	4	6	57	10811	5624	10552	2302	8382	914	27470	3117	3655	5520	8070	1094	3801	2075	10344	3132	2952	3651	6213	4202	10751	1481	3557	2622	13922	3638	413	1283	4968	3576	3130
Exp7F2_L001	14	5	5	B07	2	7	E06	5	6	Sulfamethoxazole	1500.84	Sulfa	0.25xMIC	sample	14	5	6	18	3973	2600	5793	970	3427	495	16570	1412	1601	3054	4655	491	1796	898	5424	1472	1336	1742	2385	2135	5415	898	1703	1416	7863	1688	223	551	2255	1625	1375
Exp7F2_L001	14	5	5	A02	1	2	F06	6	6	Sulfamethoxazole	1500.84	Sulfa	0.25xMIC	sample	14	6	6	3	7960	4375	9067	1627	6132	697	27795	2045	2911	5444	7878	789	2704	1519	8947	2384	1750	2418	3771	3991	8954	1188	2359	1859	11871	2491	203	747	3510	2334	2127
Exp7F2_L001	14	5	5	C08	3	8	A05	1	5	Sulfamethoxazole	2999.7	Sulfa	0.5xMIC	sample	14	1	6	29	17684	10642	13977	3587	17310	1764	38256	7026	6847	11342	15868	2148	7265	4966	17172	6197	5434	6469	11417	7559	17205	3389	7069	4906	19853	7240	809	2493	8489	6523	5934
Exp7F2_L001	14	5	5	F07	6	7	B05	2	5	Sulfamethoxazole	2999.7	Sulfa	0.5xMIC	sample	14	2	6	58	17561	8915	11651	2720	13544	1259	28048	5587	6043	8874	11534	1681	5238	3573	12694	5101	4415	5718	9148	6557	13381	2827	5590	4216	14168	4942	609	2126	6537	5221	4863
Exp7F2_L001	14	5	5	E02	5	2	C05	3	5	Sulfamethoxazole	2999.7	Sulfa	0.5xMIC	sample	14	3	6	43	18216	11576	12960	3014	15562	1629	30571	5891	6395	10394	10965	1898	5984	3743	12969	5213	4344	6456	9470	7095	12579	2706	6566	4658	14716	5535	682	1908	6908	5031	5019
Exp7F2_L001	14	5	5	C01	3	1	D05	4	5	Sulfamethoxazole	2999.7	Sulfa	0.5xMIC	sample	14	4	6	22	5552	2807	3678	1055	4886	497	10375	1701	1928	3215	3600	609	2037	1291	4410	1764	1416	1859	2829	2029	4572	835	1747	1248	4375	1866	146	496	1975	1623	1350
Exp7F2_L001	14	5	5	B05	2	5	E05	5	5	Sulfamethoxazole	2999.7	Sulfa	0.5xMIC	sample	14	5	6	16	11974	7131	8770	1989	10701	1080	21504	3607	4206	6975	6979	1381	4079	2652	10002	3899	2903	3980	7045	4721	9418	1967	4195	2709	10448	3712	370	1132	4703	3692	3343
Exp7F2_L001	14	5	5	F03	6	3	F05	6	5	Sulfamethoxazole	2999.7	Sulfa	0.5xMIC	sample	14	6	6	54	16640	8260	12367	2458	14943	1328	27881	5510	5909	8996	11259	1709	5854	3489	13275	4726	4284	5751	9142	6773	14301	2796	6286	3345	15419	5215	553	1611	5974	4392	4944
Exp7F2_L001	14	5	5	E01	5	1	A04	1	4	Sulfamethoxazole	5999.41	Sulfa	1xMIC	sample	14	1	6	42	7171	6730	5800	1533	8664	870	12879	4209	3578	4962	4043	1136	3651	2154	5250	3388	2799	3490	4584	3307	5252	1831	4009	2429	5928	2686	487	1029	4009	2994	3044
Exp7F2_L001	14	5	5	D07	4	7	B04	2	4	Sulfamethoxazole	5999.41	Sulfa	1xMIC	sample	14	2	6	38	6355	6992	4449	1143	9046	824	6627	4826	3980	7585	2878	1029	5020	1837	3399	4107	2519	3326	3939	3166	3252	2317	3794	2661	3148	2160	379	1273	4311	2945	3490
Exp7F2_L001	14	5	5	C05	3	5	C04	3	4	Sulfamethoxazole	5999.41	Sulfa	1xMIC	sample	14	3	6	26	4746	5099	3327	913	6285	710	4864	3017	2434	3865	1912	757	2312	1450	2328	2382	2069	2612	3213	2135	2093	1269	2854	1895	1907	1583	270	663	2275	1967	2123
Exp7F2_L001	14	5	5	D04	4	4	D04	4	4	Sulfamethoxazole	5999.41	Sulfa	1xMIC	sample	14	4	6	35	13770	13058	9066	2107	18588	1820	13039	9110	7441	10319	4899	2008	6597	4369	6575	6221	4669	7318	9675	5445	5935	3770	6971	3827	5705	4476	677	1911	6726	5302	6306
Exp7F2_L001	14	5	5	A06	1	6	E04	5	4	Sulfamethoxazole	5999.41	Sulfa	1xMIC	sample	14	5	6	7	4038	3845	1894	440	3646	458	3669	1770	1385	2256	1034	457	1413	781	1377	1163	926	1581	2029	1281	1208	657	1535	1358	1101	1091	181	403	1199	1065	1171
Exp7F2_L001	14	5	5	D01	4	1	F04	6	4	Sulfamethoxazole	5999.41	Sulfa	1xMIC	sample	14	6	6	32	11343	10983	7388	1661	13572	1266	12952	7016	5778	7565	4458	1613	5675	2829	5356	4967	4146	5821	6985	5054	5198	2823	6149	3832	5124	3825	492	1434	5256	4280	4645
[truncated: 161 more columns]
