# Supplementary material for: An improved statistical method to identify chemical-genetic interactions by exploiting concentration-dependence
Source: PLoS One. 2021 Oct 1;16(10):e0257911. doi: 10.1371/journal.pone.0257911 (PMC8486102; doi:10.1371/journal.pone.0257911)
Supplement: S4 Table — (XLSX) [file pone.0257911.s005.xlsx]

## Sheet: legend
Supplemental Table T4. CGA-LMM analysis of chemical-genomics data for 6 antitubercular drugs: levofloxacin, moxifloxacin, isoniazid, fidaxomycin, sulfamethoxazole, and bedaquiline.
Genes with outlier negative slopes (Zrobust<-3.5) are highlighted in yellow.
Genes relevant to each drug are highlighted in green.
columns definitions:
LM_slope	slope from simple linear regression of relative abundance versus log-concentration
Padj	adjusted P-value for whether slope coefficient is significanty different from 0 by t-statistic (adjusted for multiple tests by Benjamini-Hochberg procedure; significant if Padj<0.05)
	genes marked in red do not have significant slopes (Padj>=0.05)
LMM_intercept	random effect coefficient
LMM_slope	random effect for dependence of relative abundance of each gene on log-concentration
Zrobust	population analysis of LMM_slopes; negative outliers defined as Zrobust<-3.5

## Sheet: levofloxacin
	LM_slope	Padj	meanAbundNoDrug	LMM_intercept	LMM_slope	Zrobust
asnB.Rv2201	-0.00892318	1.12754e-07	0.0444945	0.00785578	-0.0087601	-15.3196
thyA.Rv2764c	-0.00831387	3.88522e-09	0.0417201	0.0068836	-0.00816146	-14.2837
dapB.Rv2773c	-0.00473972	6.08164e-06	0.0254468	0.00438705	-0.00465333	-8.21287
gyrA.Rv0006	-0.00263235	3.10135e-11	0.0105926	-0.00725522	-0.00257405	-4.61467
iscS.Rv3025c	-0.00237218	0.00582292	0.0267322	0.0151004	-0.00234268	-4.21429
embC.Rv3793	-0.00236664	7.21074e-07	0.0129777	-0.00186469	-0.00231918	-4.17362
kasB.Rv2246	-0.00233216	0.000899829	0.0188135	0.00681561	-0.00229461	-4.1311
dnaN.Rv0002	-0.00209341	4.61526e-10	0.0105703	-0.00346841	-0.00204949	-3.70692
Rv1836c.Rv1836c	-0.00203478	1.01838e-06	0.0184197	0.00527366	-0.0020013	-3.62352
nrdF2.Rv3048c	-0.00171	9.16839e-09	0.0104101	-0.00231952	-0.00167468	-3.0583
moxR1.Rv1479	-0.00161175	1.1226e-06	0.00813734	-0.00440928	-0.00157608	-2.88769
nrdH.Rv3053c	-0.00153849	1.60401e-08	0.00945777	-0.00240449	-0.00150637	-2.76705
rpoB.Rv0667	-0.00140887	1.05944e-07	0.0142593	0.00242936	-0.00138439	-2.55596
proB.Rv2439c	-0.00138405	1.60401e-08	0.0083022	-0.00316859	-0.00135408	-2.50352
Rv2507.Rv2507	-0.00136567	1.05944e-07	0.00982893	-0.00136134	-0.00133798	-2.47565
murA.Rv1315	-0.00135314	1.3438e-07	0.00767822	-0.0039425	-0.00132294	-2.44963
manB.Rv3264c	-0.00110185	3.83519e-07	0.0071745	-0.00331278	-0.00107715	-2.02429
dnaE1.Rv1547	-0.00108604	3.14152e-07	0.00536289	-0.00517106	-0.00105967	-1.99403
dapE.Rv1202	-0.00099986	3.38867e-06	0.00647016	-0.00384729	-0.000976552	-1.8502
murG.Rv2153c	-0.000890589	3.77187e-06	0.00900231	-0.000188623	-0.000873277	-1.67148
Rv3267.Rv3267	-0.000799502	2.61786e-06	0.00764817	-0.00140108	-0.000782648	-1.51465
Rv2017.Rv2017	-0.000796888	7.21074e-07	0.00460344	-0.00476953	-0.000776498	-1.504
Rv3644c.Rv3644c	-0.000784146	6.35062e-07	0.0041191	-0.00511201	-0.000763636	-1.48175
glcB.Rv1837c	-0.000731076	0.000112975	0.00497751	-0.00339205	-0.000713417	-1.39484
tpi.Rv1438	-0.0006892	6.35046e-07	0.00426444	-0.00443628	-0.000671234	-1.32184
fba.Rv0363c	-0.000683562	6.77191e-06	0.00605318	-0.00251814	-0.000667746	-1.31581
pstP.Rv0018c	-0.000626811	1.38744e-06	0.0103655	0.0013606	-0.000616217	-1.22664
secY.Rv0732	-0.000629968	4.34024e-06	0.00381064	-0.00499031	-0.00061255	-1.22029
mprB.Rv0982	-0.000562001	2.17227e-05	0.00503719	-0.00278044	-0.000548242	-1.10901
prfA.Rv1299	-0.000556882	8.98763e-07	0.0051539	-0.00309212	-0.000542889	-1.09974
gyrB.Rv0005	-0.000541007	0.00107474	0.00625725	-0.00254538	-0.000527902	-1.07381
infB.Rv2839c	-0.000541899	1.80405e-06	0.00482673	-0.00353545	-0.000527722	-1.0735
murD.Rv2155c	-0.000543081	6.13636e-06	0.00324158	-0.00521771	-0.00052709	-1.0724
atpF.Rv1306	-0.000513785	2.97216e-07	0.00416071	-0.00401424	-0.000499639	-1.0249
folB.Rv3607c	-0.000474893	2.07617e-06	0.00454935	-0.00351472	-0.000462026	-0.959809
metA.Rv3341	-0.000456056	0.00124587	0.00894056	0.00107032	-0.000448434	-0.936287
Rv2747.Rv2747	-0.000453856	3.41784e-07	0.00585599	-0.00217342	-0.000442822	-0.926576
dxr.Rv2870c	-0.000422828	3.38867e-06	0.00280355	-0.00516311	-0.000409206	-0.868403
mshC.Rv2130c	-0.000412637	0.0429735	0.00929952	0.0022967	-0.000407154	-0.864853
ndhA.Rv0392c	-0.000391505	9.38388e-05	0.00415471	-0.00334121	-0.000380425	-0.818598
pyrB.Rv1380	-0.000387851	1.05944e-07	0.00251338	-0.00532301	-0.000374731	-0.808745
proC.Rv0500	-0.000356918	1.33603e-06	0.002616	-0.00504741	-0.000344686	-0.756751
ppm1.Rv2051c	-0.000323639	1.49683e-06	0.00268114	-0.00481592	-0.000312292	-0.700694
canB.Rv3588c	-0.000319406	1.49502e-06	0.00214726	-0.00544206	-0.000307474	-0.692356
fum.Rv1098c	-0.000300229	3.70922e-05	0.00305576	-0.00437131	-0.000289805	-0.66178
dnaK.Rv0350	-0.000299103	0.000175004	0.00364358	-0.00391752	-0.000289184	-0.660706
eno.Rv1023	-0.000225345	0.000710995	0.00248921	-0.00459817	-0.000216119	-0.534267
serC.Rv0884c	-0.00018697	0.000236985	0.00319877	-0.00384054	-0.000179288	-0.47053
gatB.Rv3009c	-0.00016642	0.00142095	0.0030335	-0.00397976	-0.000158985	-0.435395
trmD.Rv2906c	-0.000163458	0.00218633	0.00499024	-0.00205113	-0.000158133	-0.433921
Rv2190c.Rv2190c	-0.000154503	0.056698	0.00541717	-0.00163385	-0.000149795	-0.419492
topA.Rv3646c	-0.000151987	0.0051987	0.00643812	-0.000454809	-0.000148583	-0.417395
murC.Rv2152c	-0.000153829	0.00271876	0.00107184	-0.00583532	-0.000144659	-0.410605
Rv1797.Rv1797	-0.000143036	0.00120214	0.00565264	-0.00109928	-0.000139117	-0.401013
aroG.Rv2178c	-0.000145897	0.000599379	0.00119703	-0.00563244	-0.000137096	-0.397516
proS.Rv2845c	-0.000142784	0.000880054	0.00148582	-0.00542847	-0.00013426	-0.392609
manA.Rv3255c	-0.000130733	0.137229	0.00523376	-0.00156806	-0.000126551	-0.379268
gcvH.Rv1826	-0.00010896	0.00159428	0.00250833	-0.00416786	-0.000102429	-0.337525
lysA.Rv1293	-0.000100849	0.00159428	0.00087797	-0.00575413	-9.27838e-05	-0.320834
kasA.Rv2245	-8.67658e-05	0.0119681	0.00221576	-0.0043624	-8.04534e-05	-0.299496
trpS.Rv3336c	-6.84504e-05	0.143481	0.00248005	-0.00415948	-6.2706e-05	-0.268784
alaS.Rv2555c	-6.62297e-05	0.00614483	0.000615018	-0.00592809	-5.86447e-05	-0.261756
argG.Rv1658	-6.28427e-05	0.0118882	0.000588186	-0.0059591	-5.52897e-05	-0.25595
efpA.Rv2846c	-4.96546e-05	0.71876	0.00584074	-0.00104255	-4.75904e-05	-0.242627
Rv3671c.Rv3671	-4.26895e-05	0.327836	0.00526024	-0.0010468	-4.07546e-05	-0.230797
argC.Rv1652	-4.44318e-05	0.000310445	0.000373902	-0.00611913	-3.70622e-05	-0.224408
leuS.Rv0041	-3.94453e-05	0.0822094	0.000885888	-0.00559044	-3.27344e-05	-0.216918
purD.Rv0772	-2.75334e-05	0.421633	0.003026	-0.00341258	-2.33705e-05	-0.200714
hemZ.Rv1485	-6.8121e-06	0.843107	0.00137843	-0.00494506	-1.41549e-06	-0.162721
grcC1.Rv0562	-7.28336e-06	0.798743	0.000747705	-0.00569324	-1.081e-06	-0.162142
glgB.Rv1326c	-2.94425e-06	0.913057	0.00153498	-0.00482173	2.24671e-06	-0.156383
dlat.Rv2215	5.78089e-06	0.586962	0.000227691	-0.00608006	1.21441e-05	-0.139256
Rv2235.Rv2235	1.15554e-05	0.573073	0.000894667	-0.00543176	1.71174e-05	-0.13065
fmt.Rv1406	2.03898e-05	0.61166	0.00374662	-0.00253127	2.26934e-05	-0.121
lipA.Rv2218	3.82048e-05	0.282716	0.00294658	-0.00327898	4.09623e-05	-0.089386
Rv0282.Rv0282	4.66009e-05	0.115364	0.0011036	-0.00508688	5.11223e-05	-0.0718041
ftsW.Rv2154c	4.92639e-05	0.341018	0.00320078	-0.00302545	5.1539e-05	-0.071083
hemC.Rv0510	5.04385e-05	0.0425611	0.000410227	-0.00573193	5.55731e-05	-0.064102
hemY.Rv2677c	7.44842e-05	0.000939443	0.000327039	-0.00574076	7.91661e-05	-0.0232742
parA.Rv3918c	0.000103032	0.00288609	0.00133726	-0.00470759	0.000106065	0.0232742
hemB.Rv0512	0.000103982	0.0061215	0.00111644	-0.00490185	0.000107204	0.0252456
nadE.Rv2438c	0.000136239	0.00956755	0.00407195	-0.00183377	0.000135574	0.0743402
metS.Rv1007c	0.000135445	0.00177004	0.00185867	-0.00413046	0.000137241	0.0772238
metE.Rv1133c	0.000144025	0.045248	0.0050069	-0.000918292	0.000142236	0.0858678
rpsM.Rv3460c	0.000140144	2.49562e-05	0.000593063	-0.00529109	0.000143085	0.0873383
hsdM.Rv2756c	0.000142984	0.000904917	0.00191286	-0.00393812	0.00014443	0.0896651
adoK.Rv2202c	0.000145249	0.00233964	0.00297674	-0.00300607	0.000145659	0.0917922
Rv1339.Rv1339	0.000170496	0.0252299	0.00220413	-0.00378807	0.000171254	0.136084
mdh.Rv1240	0.000215182	9.38461e-06	0.00314714	-0.00240269	0.000213606	0.209374
guaB2.Rv3411c	0.000215337	0.00614483	0.00320834	-0.00262362	0.000213993	0.210045
dapF.Rv2726c	0.00021865	0.000692342	0.00381398	-0.00185062	0.000216419	0.214243
otsA.Rv3490	0.000218466	0.00107474	0.00167704	-0.00404396	0.000218575	0.217973
gpsI.Rv2783c	0.000230807	9.59313e-05	0.00395828	-0.00171366	0.000228197	0.234625
dfrA.Rv2763c	0.000235927	0.0018715	0.00793658	0.00227696	0.000228969	0.235961
purL.Rv0803	0.00025094	0.000236985	0.0029617	-0.00260543	0.000248893	0.270439
accA2.Rv0973c	0.000266096	9.98355e-07	0.00188556	-0.00358164	0.000264798	0.297962
otsB1.Rv2006	0.000275585	0.000485051	0.00374965	-0.00177156	0.000272176	0.31073
acn.Rv1475c	0.00027846	1.85487e-06	0.00296101	-0.00238196	0.000275646	0.316735
gatA.Rv3011c	0.000279808	0.000328679	0.00331802	-0.00225033	0.000276828	0.31878
Rv0525.Rv0525	0.000281208	0.000180791	0.00365691	-0.00178882	0.00027771	0.320307
gltB.Rv3859c	0.000292412	3.248e-05	0.00423632	-0.00130475	0.000288183	0.33843
Rv1783.Rv1783	0.000302265	4.0965e-05	0.00120315	-0.00420882	0.000300939	0.360505
wbbl2.Rv1525	0.0003052	2.0919e-05	0.00317591	-0.00223874	0.00030172	0.361857
hemA.Rv0509	0.00030956	1.1226e-06	0.00366023	-0.00157863	0.000305293	0.36804
parB.Rv3917c	0.000308785	7.04224e-06	0.00163625	-0.0037113	0.000306804	0.370653
lipU.Rv1076	0.000312843	9.98678e-06	0.00236178	-0.00293119	0.000309953	0.376104
Rv3719.Rv3719	0.000321792	8.41157e-05	0.00408261	-0.00136019	0.000317058	0.388398
atpG.Rv1309	0.000339122	4.0965e-05	0.00323835	-0.0020528	0.000334792	0.419087
ccsX.Rv3673c	0.000341507	1.18303e-05	0.00400525	-0.00127078	0.000336299	0.421694
ctaC.Rv2200c	0.000340489	0.000345347	0.0014935	-0.0038701	0.000338068	0.424756
cysS1.Rv3580c	0.000350817	6.5972e-05	0.00306398	-0.00232399	0.000346551	0.439436
Rv0338c.Rv0338c	0.000369855	0.000667049	0.00236185	-0.00295228	0.000365892	0.472906
accD2.Rv0974c	0.000374739	2.9633e-06	0.00254801	-0.00257141	0.000370277	0.480494
Rv0284.Rv0284	0.000376384	8.19905e-06	0.00235067	-0.00282248	0.000372158	0.483749
def.Rv0429c	0.000387507	2.06666e-06	0.00168735	-0.00339257	0.000383674	0.503677
ftsK.Rv2748c	0.000396893	2.04465e-05	0.00355926	-0.00159052	0.00039096	0.516287
gap.Rv1436	0.000429864	0.0013633	0.00230824	-0.00287553	0.000424667	0.574615
gpm1.Rv0489	0.00043239	3.248e-05	0.0038865	-0.00124947	0.000425413	0.575906
rocA.Rv1187	0.000434135	4.65405e-07	0.00308466	-0.00174818	0.000427656	0.579788
Rv0526.Rv0526	0.000441973	0.000134108	0.00320075	-0.00188872	0.000435492	0.593349
glmU.Rv1018c	0.000448303	2.09031e-05	0.00390456	-0.00115514	0.000440919	0.602741
desA2.Rv1094	0.000484074	0.00208662	0.00623348	0.00162752	0.00047304	0.658326
cstA.Rv3063	0.000484032	1.33603e-06	0.00305171	-0.00170829	0.000476551	0.664402
tyrS.Rv1689	0.000496834	6.56458e-06	0.00390349	-0.000876769	0.000488222	0.684598
icd2.Rv0066c	0.000509799	1.89634e-07	0.00278617	-0.00187426	0.000502	0.70844
Rv0811.Rv0811	0.000516218	4.92949e-05	0.00338896	-0.00146069	0.000507855	0.718574
hisI.Rv1606	0.000563048	3.13095e-06	0.00330216	-0.00124263	0.000553553	0.797653
sucC.Rv0951	0.00057674	2.96141e-05	0.00227964	-0.00227578	0.000568082	0.822796
mmpl3.Rv0206c	0.000590351	0.000118805	0.00634783	0.00169549	0.000577203	0.83858
aroF.Rv2540c	0.000596062	1.33603e-06	0.00613553	0.00194609	0.000582538	0.847812
trpG.Rv0013	0.000601289	1.19844e-06	0.0032439	-0.00117132	0.000590984	0.862428
menE.Rv0542c	0.000621105	9.16323e-09	0.00536996	0.0012981	0.000607789	0.891509
Rv0260c.Rv0260c	0.000641011	0.000148135	0.0108251	0.00730977	0.000620911	0.914217
atpH.Rv1307	0.000636999	6.98323e-05	0.00509057	0.000667888	0.000624049	0.919647
mycP3.Rv0291	0.000638146	2.00718e-05	0.00340118	-0.00110718	0.000627063	0.924864
leuB.Rv2995c	0.000746109	6.35428e-06	0.00278919	-0.00118587	0.000733036	1.10825
gca.Rv0112	0.000763152	1.19381e-05	0.00412193	0.000105313	0.000748377	1.1348
purM.Rv0809	0.00080804	2.07617e-06	0.00279288	-0.00104248	0.000793624	1.2131
aceE.Rv2241	0.000820279	0.000118805	0.00241981	-0.00143713	0.000806049	1.2346
pyrH.Rv2883c	0.000826811	8.75454e-07	0.00616466	0.00249901	0.000808264	1.23843
hemL.Rv0524	0.00084581	6.77191e-06	0.00556059	0.00176225	0.000827682	1.27204
Rv0283.Rv0283	0.000851924	4.8995e-06	0.00385076	5.51803e-05	0.000835497	1.28556
pcnA.Rv3907c	0.000937906	4.37812e-06	0.00382539	0.00033241	0.000919532	1.43098
nusA.Rv2841c	0.000983546	2.44038e-07	0.0132157	0.0105269	0.000953439	1.48966
leuA.Rv3710	0.00115437	1.05944e-07	0.00723011	0.00485897	0.00112701	1.79002
mmpl2.Rv0507	0.00120054	7.13388e-06	0.015246	0.0141046	0.00116245	1.85136
aspB.Rv3565	0.00124741	2.2341e-07	0.0104967	0.00897958	0.00121388	1.94035
fadD32.Rv3801c	0.00125083	2.40002e-07	0.00629936	0.00407319	0.00122246	1.95519
Rv0289.Rv0289	0.00127489	1.15524e-07	0.0113616	0.0098616	0.00123989	1.98536
fadD30.Rv0404	0.00137013	4.65405e-07	0.011965	0.0109787	0.00133212	2.14496
menD.Rv0555	0.00143593	1.15524e-07	0.010839	0.00957004	0.00139815	2.25923
atpB.Rv1304	0.00154075	9.38461e-06	0.0100086	0.00865104	0.00150193	2.43883
menH.Rv0558	0.00177988	7.02915e-05	0.0237627	0.0252147	0.00171883	2.81417
ilvC.Rv3001c	0.00247122	3.24792e-07	0.017902	0.0211921	0.00240117	3.99497
aspS.Rv2572c	0.00339279	1.3438e-07	0.0102785	0.0154781	0.00331112	5.56964
desA1.Rv0824c	0.0035049	5.93896e-05	0.038023	0.0469654	0.00338754	5.70188
ino1.Rv0046c	0.00827343	1.05271e-07	0.0325027	0.0549741	0.00805592	13.7805
fas.Rv2524c	0.00879922	3.41784e-07	0.0455527	0.0731913	0.00855222	14.6394

## Sheet: moxifloxacin
	LM_slope	Padj	meanAbundNoDrug	LMM_intercept	LMM_slope	Zrobust
asnB.Rv2201	-0.00783273	3.55103e-05	0.0477429	0.00869429	-0.00695106	-21.9982
thyA.Rv2764c	-0.00752047	1.49786e-05	0.0430203	0.00660831	-0.00666343	-21.1097
Rv1836c.Rv1836c	-0.00367255	1.49786e-05	0.021238	0.00192163	-0.00324613	-10.5534
dapB.Rv2773c	-0.00360202	0.000134066	0.0223807	0.00285735	-0.00318967	-10.379
kasB.Rv2246	-0.00272332	0.000144736	0.0200946	0.00480554	-0.00242755	-8.02472
iscS.Rv3025c	-0.002208	0.0427127	0.0252423	0.0159788	-0.00204123	-6.83134
embC.Rv3793	-0.00220045	0.000828975	0.0150422	-0.00240983	-0.00192343	-6.46746
gyrA.Rv0006	-0.00187111	0.000509912	0.0102661	-0.00445619	-0.00162101	-5.53324
dnaN.Rv0002	-0.00124966	0.00114801	0.0100603	-0.00202374	-0.00108838	-3.8879
moxR1.Rv1479	-0.00122233	0.000314647	0.0087084	-0.00305153	-0.00105809	-3.79435
rpoB.Rv0667	-0.00105254	0.00349378	0.0140989	0.00301954	-0.000945249	-3.44577
nrdF2.Rv3048c	-0.0010446	0.000201708	0.00981416	-0.00120419	-0.000912733	-3.34532
Rv3267.Rv3267	-0.0010107	0.000795887	0.00859806	-0.00188107	-0.000878777	-3.24043
nrdH.Rv3053c	-0.000998345	0.000231778	0.00945502	-0.00139876	-0.000870815	-3.21583
proB.Rv2439c	-0.000821946	0.000760279	0.00788738	-0.00205574	-0.000711484	-2.72365
murG.Rv2153c	-0.000770502	0.000795887	0.00865922	-0.000941269	-0.000672913	-2.60449
Rv2507.Rv2507	-0.000736213	0.0230836	0.00997721	0.0021835	-0.000661602	-2.56955
fas.Rv2524c	-0.000274026	0.925108	0.0431608	0.0479246	-0.000531029	-2.1662
manB.Rv3264c	-0.000615418	0.00331503	0.00660564	-0.00259312	-0.000526341	-2.15172
mshC.Rv2130c	-0.000579133	0.0497256	0.00932002	0.00148769	-0.000519051	-2.1292
dnaE1.Rv1547	-0.000608742	0.0161351	0.00608287	-0.00366248	-0.000513997	-2.11359
murA.Rv1315	-0.000543037	0.0533221	0.00786936	-0.00163442	-0.000468388	-1.9727
Rv2190c.Rv2190c	-0.000422049	0.0199723	0.00618832	-0.00169778	-0.000361448	-1.64235
mprB.Rv0982	-0.000410138	0.00368676	0.00594422	-0.00182945	-0.000350162	-1.60749
Rv2017.Rv2017	-0.000360885	0.119667	0.00526892	-0.00328856	-0.000297963	-1.44624
fba.Rv0363c	-0.000320006	0.068538	0.00611396	-0.00178564	-0.000271044	-1.36309
dapE.Rv1202	-0.000282619	0.157662	0.00647475	-0.00158169	-0.000239349	-1.26518
metA.Rv3341	-0.00023331	0.273314	0.00876063	0.00111425	-0.000212218	-1.18137
prfA.Rv1299	-0.000249013	0.106684	0.00530857	-0.00214855	-0.000206325	-1.16316
Rv2747.Rv2747	-0.000237145	0.127433	0.00606658	-0.00159179	-0.000199238	-1.14127
pstP.Rv0018c	-0.00017726	0.301423	0.00905364	0.00160729	-0.000165833	-1.03808
Rv3671c.Rv3671	-0.000195008	0.0680323	0.00533222	-0.00142576	-0.000163131	-1.02973
folB.Rv3607c	-0.000178505	0.243883	0.00445123	-0.00275743	-0.000140546	-0.959967
serC.Rv0884c	-0.000175919	0.250522	0.00333747	-0.00376228	-0.000132195	-0.934168
ndhA.Rv0392c	-0.000162687	0.240618	0.00412418	-0.00272433	-0.000126815	-0.917551
metE.Rv1133c	-0.000150474	0.348528	0.00477645	-0.00211542	-0.000119739	-0.895692
ppm1.Rv2051c	-0.000149298	0.164762	0.00266153	-0.00428764	-0.000105573	-0.851933
pyrB.Rv1380	-0.000133948	0.388875	0.00287012	-0.00448243	-9.08771e-05	-0.806535
Rv3644c.Rv3644c	-0.000127884	0.510996	0.00377289	-0.00371034	-9.02034e-05	-0.804454
trmD.Rv2906c	-7.75286e-05	0.658405	0.00525928	-0.0015662	-5.88144e-05	-0.70749
secY.Rv0732	-8.28876e-05	0.65882	0.00368345	-0.00362773	-5.1073e-05	-0.683576
atpB.Rv1304	-2.58737e-05	0.914297	0.00966578	0.00400239	-4.69808e-05	-0.670935
fum.Rv1098c	-7.1949e-05	0.602844	0.00320371	-0.00378216	-4.05056e-05	-0.650933
kasA.Rv2245	-7.51143e-05	0.404702	0.00232354	-0.00427604	-4.0308e-05	-0.650322
nusA.Rv2841c	1.64812e-05	0.972765	0.0126704	0.00834695	-3.5939e-05	-0.636826
gcvH.Rv1826	-6.77396e-05	0.362354	0.00264816	-0.00393519	-3.58733e-05	-0.636623
topA.Rv3646c	-3.0864e-05	0.867376	0.00684809	-0.000166737	-2.61749e-05	-0.606664
infB.Rv2839c	-4.1473e-05	0.794534	0.00482507	-0.00180458	-2.56183e-05	-0.604945
manA.Rv3255c	-2.28062e-05	0.867376	0.00482454	-0.00145749	-1.1276e-05	-0.56064
ftsW.Rv2154c	-1.92873e-05	0.891436	0.00408815	-0.0023772	-2.61752e-06	-0.533893
glgB.Rv1326c	-2.39536e-05	0.783634	0.00160485	-0.00479357	7.8789e-06	-0.501469
desA1.Rv0824c	0.000264285	0.891436	0.0345205	0.0348758	2.1951e-05	-0.457999
efpA.Rv2846c	3.19742e-05	0.888892	0.00615305	-9.39402e-05	2.87284e-05	-0.437063
aroG.Rv2178c	6.43971e-06	0.894362	0.00109877	-0.00521232	3.71783e-05	-0.41096
lysA.Rv1293	1.35667e-05	0.821404	0.0011162	-0.00528112	4.38711e-05	-0.390285
glcB.Rv1837c	4.72047e-05	0.896427	0.00574725	-0.000520405	4.47202e-05	-0.387663
proC.Rv0500	5.53883e-05	0.771225	0.00275621	-0.00390136	7.23643e-05	-0.302267
nadE.Rv2438c	6.76644e-05	0.583671	0.00383282	-0.00216201	7.26625e-05	-0.301346
atpH.Rv1307	7.7881e-05	0.569638	0.00523668	-0.000726459	7.29832e-05	-0.300356
lipA.Rv2218	6.72883e-05	0.405254	0.00318631	-0.00303852	7.76294e-05	-0.286003
atpF.Rv1306	7.94143e-05	0.737502	0.00405412	-0.00261925	8.57748e-05	-0.260841
desA2.Rv1094	9.78266e-05	0.658405	0.00640636	8.67881e-06	8.61061e-05	-0.259818
murD.Rv2155c	8.00376e-05	0.658405	0.00301577	-0.00352762	9.18145e-05	-0.242184
mdh.Rv1240	0.000113864	0.229803	0.00352658	-0.00242432	0.000114938	-0.170754
dfrA.Rv2763c	0.000143811	0.335836	0.00780678	0.00188601	0.000115258	-0.169765
fadD30.Rv0404	0.000193488	0.658405	0.0111976	0.00661411	0.00013043	-0.122896
gpsI.Rv2783c	0.000136349	0.246259	0.00372271	-0.00220167	0.000133395	-0.113739
mmpl3.Rv0206c	0.000159755	0.290388	0.00662746	0.00108083	0.000134167	-0.111352
dapF.Rv2726c	0.000140432	0.224019	0.00423663	-0.00199252	0.000135727	-0.106536
mmpl2.Rv0507	0.000234793	0.771225	0.0143328	0.0110284	0.000140126	-0.0929454
hsdM.Rv2756c	0.0001334	0.171059	0.00206551	-0.00381491	0.000140549	-0.0916387
accA2.Rv0973c	0.000134623	0.240618	0.00187794	-0.00377782	0.000141401	-0.0890056
argC.Rv1652	0.000128782	0.00592504	0.000332286	-0.00556648	0.000147069	-0.0714967
accD2.Rv0974c	0.000150664	0.0733793	0.00282525	-0.00294979	0.000150524	-0.0608255
canB.Rv3588c	0.000145831	0.509912	0.00256583	-0.00389478	0.00015198	-0.0563273
dlat.Rv2215	0.000143538	0.0215785	0.000209001	-0.00563768	0.000160496	-0.0300212
Rv2235.Rv2235	0.00015062	0.0446781	0.000894839	-0.00499095	0.000162823	-0.0228311
pyrH.Rv2883c	0.000196394	0.272835	0.00611585	0.00105241	0.000166608	-0.0111398
dxr.Rv2870c	0.000170194	0.37968	0.0029566	-0.00329555	0.000169815	-0.00123341
alaS.Rv2555c	0.000157405	0.0734417	0.000596602	-0.00529113	0.000170614	0.00123341
wbbl2.Rv1525	0.000179042	0.0733793	0.00341362	-0.00247516	0.000172648	0.00751914
argG.Rv1658	0.000166988	0.0114947	0.000515804	-0.00524433	0.000178771	0.0264325
gpm1.Rv0489	0.000200295	0.234468	0.00456068	-0.00153402	0.000185678	0.0477678
ccsX.Rv3673c	0.000199319	0.0374585	0.00375631	-0.00184493	0.000186698	0.0509189
gatB.Rv3009c	0.000207446	0.0572352	0.00319023	-0.002705	0.000199054	0.089088
atpG.Rv1309	0.000212695	0.0605367	0.00278807	-0.00264932	0.000203341	0.102331
adoK.Rv2202c	0.000224638	0.0364607	0.00331901	-0.00235797	0.000212098	0.129383
tyrS.Rv1689	0.000233242	0.0629954	0.00431022	-0.0013374	0.000213507	0.133733
proS.Rv2845c	0.000221624	0.192189	0.00178836	-0.00420952	0.000220636	0.155756
Rv0282.Rv0282	0.000223927	0.00478495	0.000998371	-0.00443651	0.000224035	0.166258
hemA.Rv0509	0.000242908	0.00567374	0.0031452	-0.00210112	0.000226636	0.174293
aroF.Rv2540c	0.000264151	0.405254	0.00522482	0.00072348	0.000228272	0.179346
rocA.Rv1187	0.000249573	0.0145803	0.00287381	-0.00227718	0.000233571	0.195714
rpsM.Rv3460c	0.000234237	0.00074572	0.000504466	-0.00501752	0.000236628	0.205158
aspB.Rv3565	0.000327063	0.559664	0.0111537	0.00695899	0.000245989	0.234074
hemY.Rv2677c	0.000247147	0.000183083	0.000271507	-0.00517829	0.00024897	0.243283
dnaK.Rv0350	0.000267365	0.24348	0.0036133	-0.00227511	0.000249228	0.244081
purL.Rv0803	0.000271022	0.0344817	0.00293796	-0.0026528	0.000254731	0.261081
lipU.Rv1076	0.000270598	0.000390482	0.00248288	-0.00291122	0.000255921	0.264755
Rv0525.Rv0525	0.000283353	0.0931777	0.004202	-0.00137083	0.000257843	0.270693
cstA.Rv3063	0.000279882	0.0169321	0.00306065	-0.00206005	0.000258952	0.274117
acn.Rv1475c	0.000279252	0.0145803	0.00268844	-0.00244495	0.000260724	0.279592
hisI.Rv1606	0.00028548	0.00959518	0.00364143	-0.00185342	0.000262633	0.285491
murC.Rv2152c	0.00027107	0.0762761	0.00114377	-0.00452898	0.000266115	0.296247
otsB1.Rv2006	0.000311388	0.00474267	0.00371082	-0.00161275	0.000283997	0.351483
metS.Rv1007c	0.000300266	0.00556841	0.00157078	-0.00386913	0.00028784	0.363356
purD.Rv0772	0.000311906	0.00842664	0.00287793	-0.0023754	0.000289062	0.367132
fmt.Rv1406	0.000325234	0.10047	0.00408064	-0.00134848	0.000294594	0.384219
hemZ.Rv1485	0.000311442	0.00842664	0.00155208	-0.00379008	0.000297205	0.392285
glmU.Rv1018c	0.000340196	0.00158746	0.00393559	-0.00115464	0.0003066	0.421306
Rv0260c.Rv0260c	0.00040764	0.387672	0.0103501	0.00687172	0.000317482	0.454924
gap.Rv1436	0.000352434	0.0135697	0.00234739	-0.00293403	0.000328133	0.487825
gatA.Rv3011c	0.000374487	0.0117987	0.0035415	-0.00168942	0.000340033	0.524585
hemC.Rv0510	0.000366024	0.0294516	0.000400575	-0.00481586	0.000351478	0.559939
grcC1.Rv0562	0.000376898	0.00713142	0.000610962	-0.00453011	0.000359327	0.584186
tpi.Rv1438	0.000415531	0.236025	0.00458752	-0.00105342	0.000372337	0.624375
hemB.Rv0512	0.00040165	0.00567374	0.00110185	-0.0039483	0.00037761	0.640664
ctaC.Rv2200c	0.000409231	0.00840617	0.00138362	-0.00366334	0.000382565	0.655969
eno.Rv1023	0.000418826	0.0572352	0.00256551	-0.00266797	0.000384999	0.663487
guaB2.Rv3411c	0.000426018	0.00578166	0.00340561	-0.00168703	0.000385403	0.664738
parB.Rv3917c	0.000418929	0.000786213	0.0015631	-0.00343373	0.000389718	0.678065
Rv1339.Rv1339	0.000450185	0.0629954	0.00254331	-0.002832	0.000413608	0.751866
leuS.Rv0041	0.000448766	0.00840617	0.000744574	-0.00424827	0.00042092	0.774451
Rv0526.Rv0526	0.000470849	0.00676119	0.00350859	-0.00138082	0.000423036	0.780989
menH.Rv0558	0.000643807	0.651608	0.0226517	0.0221585	0.000433078	0.812008
ftsK.Rv2748c	0.00048712	0.00332896	0.00372217	-0.00121361	0.000436355	0.822133
menE.Rv0542c	0.000509315	0.0230836	0.00551734	0.00125126	0.000441004	0.836494
sucC.Rv0951	0.000486284	0.00395819	0.00217099	-0.00237772	0.000442657	0.841598
parA.Rv3918c	0.000494652	0.00402219	0.00116684	-0.00364906	0.000457711	0.888102
Rv0284.Rv0284	0.000531552	0.00959474	0.00254134	-0.00213308	0.000481046	0.960186
menD.Rv0555	0.000611187	0.1589	0.0109038	0.00762897	0.000492175	0.994565
trpS.Rv3336c	0.000545098	0.0104717	0.00265458	-0.00229781	0.000493972	1.00012
def.Rv0429c	0.00054571	0.000183083	0.0016544	-0.00266563	0.000496735	1.00865
icd2.Rv0066c	0.000586231	0.000201708	0.0030265	-0.0014513	0.000525083	1.09622
Rv3719.Rv3719	0.000592787	0.00571069	0.00378031	-0.000689187	0.00052625	1.09983
Rv0811.Rv0811	0.000603325	0.00125575	0.00328636	-0.00123216	0.000538813	1.13863
Rv1783.Rv1783	0.000616774	0.000596615	0.00132261	-0.00301645	0.000561444	1.20854
gltB.Rv3859c	0.000646635	0.000170361	0.00369008	-0.000407514	0.000571973	1.24107
cysS1.Rv3580c	0.000686621	0.00658615	0.00357765	-0.000788641	0.000609493	1.35697
purM.Rv0809	0.000711162	0.000231778	0.0030872	-0.000763889	0.000630957	1.42328
aceE.Rv2241	0.000718254	0.000231778	0.0021888	-0.00196764	0.00064448	1.46505
hemL.Rv0524	0.000787844	0.00040882	0.00518303	0.00175131	0.00068329	1.58494
otsA.Rv3490	0.000765839	0.00168087	0.00153838	-0.00254489	0.000689878	1.60529
leuB.Rv2995c	0.000801962	6.10115e-05	0.00256243	-0.00100098	0.000712361	1.67474
mycP3.Rv0291	0.000825621	0.000231778	0.00344356	-0.000287506	0.000728885	1.72578
gca.Rv0112	0.000884459	0.00324614	0.00385559	0.000392184	0.000776597	1.87317
pcnA.Rv3907c	0.000887527	0.000231778	0.00343218	0.000184884	0.000780552	1.88539
trpG.Rv0013	0.000901176	0.000439749	0.00291906	-0.000354733	0.000795835	1.9326
ilvC.Rv3001c	0.00104046	0.359927	0.0166967	0.0173055	0.000811755	1.98177
Rv0283.Rv0283	0.000965863	0.000707874	0.00437956	0.000940565	0.000844977	2.0844
leuA.Rv3710	0.00106819	0.000693183	0.00746705	0.00499335	0.000910601	2.28712
fadD32.Rv3801c	0.00107684	0.000170361	0.00568124	0.0033694	0.000928036	2.34098
ino1.Rv0046c	0.00146455	0.482967	0.0311407	0.0371173	0.00106551	2.76565
Rv0289.Rv0289	0.00140237	0.027491	0.0119647	0.0114913	0.00116564	3.07496
Rv1797.Rv1797	0.00140029	0.108299	0.00529955	0.00262479	0.00121741	3.23488
aspS.Rv2572c	0.00181796	0.0452723	0.0108504	0.0127597	0.001524	4.18197
gyrB.Rv0005	0.00211563	0.0161653	0.00576196	0.00439239	0.00183674	5.14806
Rv0338c.Rv0338c	0.00242074	0.0391629	0.00242524	0.00253717	0.00211668	6.01279

## Sheet: isoniazid
	LM_slope	Padj	meanAbundNoDrug	LMM_intercept	LMM_slope	Zrobust
ino1.Rv0046c	-0.00952616	0.00456373	0.0312583	0.00693004	-0.00910477	-31.4118
thyA.Rv2764c	-0.00614357	0.00136009	0.0436551	-0.000431234	-0.00572066	-20.1006
asnB.Rv2201	-0.00489132	0.00253654	0.0376426	-3.66827e-05	-0.00463422	-16.4692
iscS.Rv3025c	-0.00278037	0.00209145	0.0248787	0.00101741	-0.00282352	-10.417
dapB.Rv2773c	-0.00284288	0.00498395	0.0243034	-0.000682607	-0.00278813	-10.2988
menH.Rv0558	-0.00258321	5.18531e-06	0.021361	0.00247099	-0.00272667	-10.0933
kasB.Rv2246	-0.00200368	0.000404844	0.0179816	0.000374086	-0.0021023	-8.00641
desA1.Rv0824c	-0.000221756	0.905585	0.0361158	0.0178531	-0.00145853	-5.85463
ilvC.Rv3001c	-0.00108054	0.179894	0.0159468	0.00348431	-0.00145176	-5.83199
Rv1836c.Rv1836c	-0.00107843	0.195045	0.0192761	0.00213545	-0.00137795	-5.5853
rpoB.Rv0667	-0.00093604	0.156705	0.0148352	6.55857e-05	-0.00114164	-4.79544
nusA.Rv2841c	-0.000673558	0.0181834	0.0117942	0.00228165	-0.00102768	-4.41454
embC.Rv3793	-0.000769587	0.111573	0.0121204	-0.000527488	-0.000962799	-4.19768
fadD30.Rv0404	-0.000638785	0.00214794	0.0109863	0.00158921	-0.00096	-4.18832
mshC.Rv2130c	-0.000618642	0.0665215	0.00905695	0.00188773	-0.000958105	-4.18199
mmpl2.Rv0507	-0.000409257	0.546922	0.0131026	0.00493696	-0.000935541	-4.10657
aspS.Rv2572c	-0.000347186	0.213476	0.00920476	-4.97705e-05	-0.000614705	-3.0342
dnaN.Rv0002	-0.000239827	0.641298	0.0119625	0.000894125	-0.000570095	-2.88509
Rv3267.Rv3267	-0.000392518	0.211951	0.00806593	-0.00164733	-0.0005696	-2.88343
nrdF2.Rv3048c	-0.000201885	0.652154	0.00983555	-0.000274016	-0.000474243	-2.56471
desA2.Rv1094	-0.000256609	0.504696	0.00850785	-0.0012035	-0.000473072	-2.56079
aspB.Rv3565	3.5172e-05	0.97017	0.00920119	0.00342976	-0.000462112	-2.52416
murG.Rv2153c	-0.00018674	0.574518	0.00803822	-0.00112273	-0.000415588	-2.36866
nrdH.Rv3053c	-0.000102469	0.794226	0.00885573	-0.000418779	-0.0003786	-2.24503
menD.Rv0555	0.000123687	0.81499	0.0101223	0.0022629	-0.000321601	-2.05451
proB.Rv2439c	-4.71166e-05	0.898108	0.00843048	-0.000640795	-0.000317807	-2.04183
manB.Rv3264c	-6.49956e-05	0.848776	0.0075178	-0.00111281	-0.000308446	-2.01054
Rv0260c.Rv0260c	0.000163954	0.853806	0.00942281	0.00217094	-0.000281086	-1.91909
gyrA.Rv0006	0.000168916	0.652154	0.0105616	0.00210276	-0.000273061	-1.89227
aroF.Rv2540c	0.000125917	0.460618	0.0051924	-0.00134163	-0.000127401	-1.40541
infB.Rv2839c	9.11009e-05	0.698613	0.00512073	-0.00193908	-0.000126331	-1.40183
manA.Rv3255c	0.000141109	0.546922	0.00564928	-0.00142079	-0.000109744	-1.34639
metA.Rv3341	0.000298973	0.460618	0.00867352	0.00100981	-9.97529e-05	-1.313
pyrH.Rv2883c	0.000253569	0.170136	0.00591009	-0.00028542	-7.0834e-05	-1.21634
metE.Rv1133c	0.000190183	0.444287	0.00543711	-0.0013523	-6.99957e-05	-1.21353
Rv3644c.Rv3644c	0.000104055	0.483195	0.00336638	-0.00290881	-6.31587e-05	-1.19068
Rv2507.Rv2507	0.000410149	0.396158	0.0100295	0.00197666	-5.29914e-05	-1.1567
fba.Rv0363c	0.000293503	0.308109	0.0063014	-0.000446959	-2.69016e-05	-1.06949
atpB.Rv1304	0.000491178	0.30515	0.0101194	0.00256647	-1.27836e-05	-1.02231
atpH.Rv1307	0.000260581	0.195045	0.00497891	-0.00132092	-9.40948e-06	-1.01103
Rv3671c.Rv3671	0.000308562	0.156045	0.00550279	-0.000678864	-1.21637e-06	-0.983643
hemA.Rv0509	0.000373699	0.524401	0.00377792	0.000290911	4.67312e-06	-0.963958
moxR1.Rv1479	0.000370168	0.282574	0.00747853	0.000218964	5.38713e-06	-0.961571
mprB.Rv0982	0.000344526	0.307534	0.00547366	-0.000540738	2.32244e-05	-0.901951
menE.Rv0542c	0.000387697	0.0140324	0.00476344	-0.000764794	7.33534e-05	-0.734397
fum.Rv1098c	0.000331001	0.0483739	0.00363533	-0.00173217	7.48015e-05	-0.729557
mmpl3.Rv0206c	0.000463447	0.0915893	0.00649401	0.000385384	7.90078e-05	-0.715498
prfA.Rv1299	0.000457794	0.160307	0.00657518	-2.69303e-05	9.59967e-05	-0.658714
cstA.Rv3063	0.000472513	0.652229	0.00312545	1.68571e-05	0.000106678	-0.62301
hsdM.Rv2756c	0.000367018	0.00177962	0.0021597	-0.00250578	0.000147911	-0.485193
atpF.Rv1306	0.000439397	0.0336077	0.00426474	-0.00135589	0.000150599	-0.476207
mdh.Rv1240	0.000433521	0.00785718	0.00345457	-0.0016623	0.000161744	-0.438958
hemC.Rv0510	0.000344463	8.82422e-05	0.000630183	-0.00329032	0.000169803	-0.412021
metS.Rv1007c	0.000369412	0.00126919	0.00192331	-0.00293096	0.000172703	-0.402327
argC.Rv1652	0.000307583	3.52109e-06	0.000365424	-0.00401111	0.000175625	-0.392561
Rv2190c.Rv2190c	0.000588535	0.0187529	0.00591337	0.00050647	0.000183178	-0.367316
dapF.Rv2726c	0.000490162	0.00229349	0.00363782	-0.00123577	0.00018909	-0.347556
rpsM.Rv3460c	0.000365879	8.94754e-07	0.000671503	-0.00330565	0.00018956	-0.345984
trmD.Rv2906c	0.000563307	0.0104593	0.00503012	-0.000117053	0.000194118	-0.330749
Rv2235.Rv2235	0.000385016	0.000119624	0.000941945	-0.00319577	0.000200625	-0.308998
accA2.Rv0973c	0.000433439	0.000156991	0.0019223	-0.0025181	0.00020731	-0.286654
leuB.Rv2995c	0.000469823	0.000130307	0.00254874	-0.00199601	0.000211645	-0.272165
dlat.Rv2215	0.000371056	1.00275e-06	0.00026508	-0.00386506	0.000223972	-0.230965
Rv3719.Rv3719	0.000575875	0.00223039	0.00404005	-0.000499824	0.000225646	-0.225368
lysA.Rv1293	0.00041863	4.7517e-05	0.00111131	-0.00319692	0.000230414	-0.209431
accD2.Rv0974c	0.000500961	0.00196875	0.00263454	-0.00183612	0.000230657	-0.208621
Rv0525.Rv0525	0.000554655	0.00173695	0.00374013	-0.000996311	0.000233356	-0.199597
Rv2747.Rv2747	0.000640348	0.0186688	0.00594383	0.000375597	0.00023598	-0.190827
ppm1.Rv2051c	0.000511408	0.00228426	0.00286661	-0.00178428	0.000237131	-0.186979
glgB.Rv1326c	0.000475016	1.09714e-05	0.001493	-0.00264432	0.000250811	-0.141254
pstP.Rv0018c	0.000849772	0.0750087	0.00983746	0.00340308	0.000259739	-0.111414
sucC.Rv0951	0.000565823	0.0108633	0.00232252	-0.00138375	0.000263895	-0.0975228
pyrB.Rv1380	0.000536641	0.000940908	0.00251891	-0.00187198	0.000264124	-0.0967567
Rv0289.Rv0289	0.000840289	0.363105	0.0097699	0.00312087	0.000266403	-0.0891413
ndhA.Rv0392c	0.000733591	0.00025768	0.00469333	0.00101287	0.000284459	-0.0287903
parB.Rv3917c	0.000550013	0.000128914	0.00181565	-0.00211297	0.000288802	-0.0142711
Rv1797.Rv1797	0.00073608	0.0031572	0.0055564	0.000952157	0.000289897	-0.0106113
kasA.Rv2245	0.000577517	0.000460383	0.00239105	-0.00169175	0.000290663	-0.00805089
secY.Rv0732	0.000616779	0.0015235	0.00336312	-0.00108582	0.000293072	0
murA.Rv1315	0.000829215	0.0271775	0.00807923	0.00212658	0.000309634	0.0553559
pcnA.Rv3907c	0.000678444	0.0175389	0.00384326	-0.00040556	0.00031133	0.0610267
ccsX.Rv3673c	0.000689906	0.00168339	0.00413075	-0.000217853	0.000311457	0.061451
lipU.Rv1076	0.000629216	0.0043006	0.0024055	-0.00123211	0.000311873	0.0628414
Rv0338c.Rv0338c	0.000610219	0.000123397	0.00250784	-0.00161105	0.000315281	0.0742305
Rv0282.Rv0282	0.000553426	4.0993e-06	0.00127499	-0.00255854	0.000315582	0.0752385
dapE.Rv1202	0.000751451	0.0140324	0.00602968	0.000674048	0.000318323	0.0843992
Rv2017.Rv2017	0.000704766	0.00106918	0.00441105	-0.000262935	0.000327003	0.113414
Rv0284.Rv0284	0.000652547	0.000161066	0.00259234	-0.00124329	0.000333103	0.133801
guaB2.Rv3411c	0.000671894	0.000560535	0.00338472	-0.00102847	0.000338757	0.152699
trpG.Rv0013	0.000714165	6.91254e-05	0.00365186	-0.000354065	0.000340176	0.157443
def.Rv0429c	0.000626544	3.34343e-06	0.00177403	-0.00186269	0.000343139	0.167344
aceE.Rv2241	0.000637738	0.000234511	0.00200524	-0.0017759	0.00034841	0.184962
aroG.Rv2178c	0.000593866	2.6929e-06	0.00120987	-0.00254674	0.000350718	0.192679
purL.Rv0803	0.000688616	0.000130307	0.003003	-0.000984541	0.000351203	0.1943
grcC1.Rv0562	0.000590489	2.27417e-06	0.000952951	-0.00263888	0.000352646	0.199122
atpG.Rv1309	0.000696869	0.000383255	0.00327533	-0.00093847	0.000356046	0.210486
gatA.Rv3011c	0.000728	0.00056621	0.00341747	-0.000443575	0.000357185	0.214293
nadE.Rv2438c	0.000778157	0.00120601	0.00439404	0.000334653	0.000360041	0.223839
lipA.Rv2218	0.000705099	0.000130307	0.00310532	-0.000916187	0.000362136	0.230842
rocA.Rv1187	0.000767851	0.249732	0.00320367	-2.65612e-05	0.00037019	0.257762
gpsI.Rv2783c	0.00077561	0.000195438	0.00423942	9.60383e-05	0.000370514	0.258844
topA.Rv3646c	0.000894776	0.00485944	0.00672973	0.00194255	0.00037743	0.281961
dnaE1.Rv1547	0.000806973	0.00281897	0.00512626	0.000467959	0.000378416	0.285258
gyrB.Rv0005	0.000817285	0.00498395	0.00542743	0.000528334	0.000384317	0.30498
hemY.Rv2677c	0.000631069	6.49025e-07	0.000432535	-0.00266695	0.000390032	0.324082
folB.Rv3607c	0.000827904	0.00174811	0.00492573	0.000593472	0.000390234	0.324758
ftsW.Rv2154c	0.000776941	6.04646e-05	0.00373057	-0.000282016	0.000391853	0.330169
fmt.Rv1406	0.000810786	0.000499196	0.00427737	-2.98742e-05	0.000408338	0.385269
Rv1339.Rv1339	0.0007485	5.38445e-05	0.00244234	-0.00107684	0.000409086	0.387771
glcB.Rv1837c	0.000841926	0.00214794	0.00514449	0.000379534	0.000414045	0.404344
purD.Rv0772	0.000793626	4.7517e-05	0.00343894	-0.000462403	0.000416228	0.411642
leuA.Rv3710	0.000969702	0.140092	0.00673643	0.00242045	0.000418208	0.418259
gcvH.Rv1826	0.000775226	0.000128914	0.00267837	-0.000929976	0.000424891	0.440596
argG.Rv1658	0.000679372	2.68466e-07	0.000667088	-0.0025583	0.000426956	0.4475
acn.Rv1475c	0.000795047	9.79538e-05	0.00306796	-0.00073834	0.0004322	0.465028
ctaC.Rv2200c	0.000756951	4.33524e-06	0.00165774	-0.00151172	0.000439753	0.490271
hemB.Rv0512	0.000741383	3.52402e-08	0.00114669	-0.00206278	0.000455372	0.54248
icd2.Rv0066c	0.00086773	2.6929e-06	0.0032111	-2.05055e-05	0.000458199	0.551928
hisI.Rv1606	0.000861793	3.08903e-05	0.00359588	-0.000130615	0.000458821	0.554006
glmU.Rv1018c	0.000890754	9.94156e-05	0.00400436	0.000263509	0.000463415	0.569361
dnaK.Rv0350	0.000888652	0.000528368	0.00376788	0.00010707	0.000469899	0.591035
Rv0811.Rv0811	0.000893586	9.80221e-05	0.00376088	0.000100437	0.000474616	0.606801
gpm1.Rv0489	0.000901457	0.000179325	0.00364258	5.28518e-05	0.000484115	0.638552
parA.Rv3918c	0.000810166	7.90207e-07	0.00154693	-0.00151449	0.000486964	0.648071
mycP3.Rv0291	0.00089833	5.78797e-06	0.0034565	-0.000110937	0.000490084	0.658502
gatB.Rv3009c	0.000881621	5.43371e-05	0.00305751	-0.000477785	0.000494871	0.6745
hemL.Rv0524	0.00109374	6.49025e-07	0.00542483	0.00301338	0.000496285	0.679227
serC.Rv0884c	0.000887183	4.51891e-05	0.00323793	-0.000415737	0.000496481	0.679883
otsB1.Rv2006	0.000985787	9.36295e-06	0.00449246	0.000889413	0.000514083	0.738717
Rv0526.Rv0526	0.000928623	3.52109e-06	0.00340637	-7.25542e-05	0.000514829	0.741209
tyrS.Rv1689	0.00099225	6.67877e-05	0.00439158	0.000978169	0.000515066	0.742001
cysS1.Rv3580c	0.000908496	0.000231354	0.00310238	-0.000412921	0.00051518	0.742384
proC.Rv0500	0.000900256	8.19379e-06	0.00277414	-0.000554914	0.000515465	0.743336
gltB.Rv3859c	0.000977655	0.000130307	0.00426027	0.000519012	0.000526644	0.780703
Rv0283.Rv0283	0.00101623	3.98036e-05	0.00409887	0.000906116	0.000540119	0.825742
leuS.Rv0041	0.000880648	2.27417e-06	0.00108714	-0.00164782	0.000556408	0.880185
murD.Rv2155c	0.000975578	1.58927e-05	0.00289394	-0.000215632	0.000563986	0.905514
purM.Rv0809	0.00102419	3.52109e-06	0.00335199	0.000569212	0.000565123	0.909313
Rv1783.Rv1783	0.00100842	6.49025e-07	0.00146373	-0.000264016	0.000595607	1.01121
otsA.Rv3490	0.000983459	2.6929e-06	0.0018905	-0.000706761	0.000597147	1.01635
dfrA.Rv2763c	0.00132289	0.000567975	0.00802113	0.00447706	0.000620887	1.0957
adoK.Rv2202c	0.00109945	4.55535e-06	0.00326051	0.000550782	0.000632666	1.13507
wbbl2.Rv1525	0.00110297	4.29478e-06	0.00342803	0.000586984	0.000633843	1.13901
ftsK.Rv2748c	0.00113204	1.27743e-06	0.00384372	0.000996564	0.00063771	1.15193
hemZ.Rv1485	0.00109827	2.50094e-06	0.0022157	0.000148134	0.000653091	1.20334
efpA.Rv2846c	0.00125565	0.000861404	0.00652032	0.00272951	0.000654615	1.20844
alaS.Rv2555c	0.00104334	2.68466e-07	0.000786152	-0.00132965	0.000683323	1.30439
eno.Rv1023	0.00112922	7.39133e-06	0.00261852	5.64454e-05	0.000685357	1.31119
trpS.Rv3336c	0.00115931	4.29478e-06	0.00294353	0.00037477	0.000694996	1.34341
murC.Rv2152c	0.00112424	2.50094e-06	0.0012803	-0.000616764	0.000716851	1.41646
canB.Rv3588c	0.00124222	7.90207e-07	0.00223967	0.000180578	0.000778674	1.6231
gca.Rv0112	0.00137877	8.46991e-06	0.00487113	0.00239242	0.000781481	1.63248
dxr.Rv2870c	0.00126533	1.74088e-06	0.0028822	0.000510297	0.000781524	1.63262
proS.Rv2845c	0.00122401	5.15463e-08	0.00180255	-0.000311798	0.000788827	1.65703
fadD32.Rv3801c	0.00173732	0.0391935	0.00625176	0.00596405	0.000908106	2.05572
tpi.Rv1438	0.00174959	2.4429e-05	0.00512439	0.00366942	0.00104133	2.50102
gap.Rv1436	0.00258797	2.68466e-07	0.00235761	0.00484756	0.00171996	4.7693

## Sheet: fidaxomycin
	LM_slope	Padj	meanAbundNoDrug	LMM_intercept	LMM_slope	Zrobust
thyA.Rv2764c	-0.00640883	0.000157945	0.0326626	-0.00294452	-0.00541912	-15.4046
asnB.Rv2201	-0.0052321	0.000105677	0.0248808	-0.00190909	-0.00439428	-12.5523
dapB.Rv2773c	-0.00421722	0.000646988	0.0196397	7.93595e-05	-0.00351711	-10.1109
fas.Rv2524c	-0.00391743	0.181385	0.0372546	0.0274304	-0.00342223	-9.84682
kasB.Rv2246	-0.00309104	0.000161361	0.0165928	-0.000530616	-0.00252647	-7.35372
ino1.Rv0046c	-0.00288754	0.128172	0.0302415	0.0200886	-0.00247466	-7.20953
Rv1836c.Rv1836c	-0.00284204	1.19427e-05	0.0152473	-0.00298992	-0.00229318	-6.70441
iscS.Rv3025c	-0.0022691	0.180714	0.0217403	0.0150254	-0.00190164	-5.61467
rpoB.Rv0667	-0.00214048	5.17937e-06	0.0114106	-0.00424397	-0.00167069	-4.97188
metA.Rv3341	-0.0015779	7.809e-06	0.00880525	-0.00235881	-0.00118925	-3.63192
dnaN.Rv0002	-0.00150392	1.38371e-07	0.00964132	-0.00199058	-0.00112668	-3.45778
murG.Rv2153c	-0.00128562	6.24678e-05	0.00891821	-0.0018715	-0.000936111	-2.92737
embC.Rv3793	-0.0012473	0.00140457	0.00804795	-0.00465668	-0.00088544	-2.78635
pstP.Rv0018c	-0.00106835	6.63959e-07	0.00979202	-8.80456e-06	-0.000757139	-2.42925
nrdF2.Rv3048c	-0.00104453	2.63408e-05	0.00857966	-0.000755954	-0.00073168	-2.35839
proB.Rv2439c	-0.00104665	1.52725e-07	0.00684839	-0.0032408	-0.00071829	-2.32113
manB.Rv3264c	-0.000919303	1.38371e-07	0.00661165	-0.00297067	-0.000608353	-2.01515
fba.Rv0363c	-0.0009026	1.38371e-07	0.006379	-0.00272711	-0.00059521	-1.97857
Rv3267.Rv3267	-0.000912274	0.000227874	0.00598314	-0.00467175	-0.000591755	-1.96895
nusA.Rv2841c	-0.000730725	0.180714	0.0115321	0.0055231	-0.000495217	-1.70026
prfA.Rv1299	-0.000762126	0.00011946	0.00591616	-0.00376896	-0.000465717	-1.61816
metE.Rv1133c	-0.000717214	1.88212e-06	0.00579681	-0.00289253	-0.000431737	-1.52358
murA.Rv1315	-0.000655586	0.00132184	0.00667624	-0.00175953	-0.000384683	-1.39262
topA.Rv3646c	-0.000644984	4.46912e-06	0.00753499	-0.000938515	-0.000380431	-1.38078
moxR1.Rv1479	-0.000667807	1.19323e-05	0.00446196	-0.00424283	-0.000380154	-1.38002
desA2.Rv1094	-0.000638836	0.0002847	0.00650615	-0.000979434	-0.000374792	-1.36509
nrdH.Rv3053c	-0.000598779	0.0148081	0.0081661	0.000709586	-0.000350052	-1.29623
atpF.Rv1306	-0.000626859	4.46912e-06	0.00440567	-0.00386018	-0.000346619	-1.28668
Rv2190c.Rv2190c	-0.000613465	0.00292831	0.00565583	-0.00332086	-0.000338191	-1.26322
Rv3671c.Rv3671	-0.000597239	2.68529e-06	0.00561053	-0.00267239	-0.000327951	-1.23472
mshC.Rv2130c	-0.000543532	0.0487175	0.00931612	0.00230218	-0.000311411	-1.18869
tpi.Rv1438	-0.000552499	0.238732	0.00756903	-0.00126257	-0.000297395	-1.14968
glcB.Rv1837c	-0.000497808	0.159017	0.00766061	-0.00076848	-0.0002525	-1.02472
gyrB.Rv0005	-0.000483687	0.000295037	0.00493962	-0.00246931	-0.000229689	-0.961234
nadE.Rv2438c	-0.000474767	0.00227316	0.00537189	-0.00220616	-0.000223487	-0.943973
atpH.Rv1307	-0.000437355	0.0026685	0.00589403	-0.00168019	-0.000193929	-0.861706
fum.Rv1098c	-0.000418145	0.0114824	0.00400092	-0.00364416	-0.000165043	-0.781311
dnaE1.Rv1547	-0.000401549	0.0362164	0.00484199	-0.00264923	-0.000156606	-0.757827
folB.Rv3607c	-0.000388421	0.000172283	0.00460662	-0.00268872	-0.000144858	-0.725132
Rv2747.Rv2747	-0.000361613	0.00908323	0.00631138	-0.000726401	-0.000133407	-0.693261
manA.Rv3255c	-0.000360378	0.0103104	0.00593233	-0.00145363	-0.000127862	-0.677828
ndhA.Rv0392c	-0.000344326	0.00813143	0.00550429	-0.00179717	-0.000111688	-0.632811
hemL.Rv0524	-0.000333387	0.100956	0.00665259	-0.000265699	-0.000111499	-0.632285
ppm1.Rv2051c	-0.000350702	0.00870854	0.00315175	-0.00430242	-0.000101902	-0.605575
canB.Rv3588c	-0.000350053	0.113949	0.0030245	-0.00445588	-0.000100392	-0.601372
infB.Rv2839c	-0.00030867	0.012146	0.00512313	-0.0018879	-7.98849e-05	-0.544295
Rv3644c.Rv3644c	-0.000316918	9.02783e-05	0.0026027	-0.00450101	-7.10778e-05	-0.519783
dxr.Rv2870c	-0.000301586	0.0348868	0.00302188	-0.00405672	-6.03685e-05	-0.489977
mmpl3.Rv0206c	-0.000256195	0.055471	0.00701783	0.000565485	-4.89535e-05	-0.458206
serC.Rv0884c	-0.000278817	0.0114824	0.00365275	-0.00333162	-4.48647e-05	-0.446826
secY.Rv0732	-0.000270156	0.00116265	0.00253686	-0.00427985	-3.14569e-05	-0.409509
ftsW.Rv2154c	-0.000258332	0.173998	0.00451523	-0.00262672	-3.12391e-05	-0.408903
atpB.Rv1304	-0.000204462	0.387942	0.0110383	0.00485711	-2.99526e-05	-0.405322
fmt.Rv1406	-0.000240525	0.238732	0.00552417	-0.00121705	-2.42844e-05	-0.389546
proC.Rv0500	-0.000255887	0.0624393	0.00313078	-0.00379058	-2.1955e-05	-0.383063
murD.Rv2155c	-0.000238011	0.113949	0.00302841	-0.00384573	-5.9509e-06	-0.33852
dapE.Rv1202	-0.0002231	0.108661	0.00457171	-0.00185514	-5.09853e-06	-0.336147
kasA.Rv2245	-0.00023892	0.0277724	0.00271198	-0.00419395	-4.61119e-06	-0.334791
pyrB.Rv1380	-0.000235369	0.079549	0.00276118	-0.00411987	-1.95389e-06	-0.327395
gcvH.Rv1826	-0.000220425	0.079549	0.00365467	-0.00299495	4.23909e-06	-0.310158
mdh.Rv1240	-0.0002152	0.100956	0.00403373	-0.00269066	6.95156e-06	-0.302609
hemZ.Rv1485	-0.000222006	0.0889848	0.00242157	-0.00430948	1.09203e-05	-0.291563
murC.Rv2152c	-0.000226017	0.155273	0.00181868	-0.00490065	1.10329e-05	-0.29125
Rv1339.Rv1339	-0.000182555	0.275521	0.00310597	-0.00382644	4.2528e-05	-0.203591
Rv3719.Rv3719	-0.000168525	0.0981968	0.00438776	-0.00213074	4.44175e-05	-0.198333
proS.Rv2845c	-0.000176747	0.125528	0.00200591	-0.00454943	5.2054e-05	-0.177078
dnaK.Rv0350	-0.000155006	0.322745	0.00408206	-0.00234829	5.75999e-05	-0.161643
Rv2017.Rv2017	-0.000151445	0.317146	0.00418568	-0.0022953	6.03955e-05	-0.153862
gatB.Rv3009c	-0.000150877	0.39558	0.00363336	-0.00289086	6.4547e-05	-0.142307
trmD.Rv2906c	-0.000117424	0.281623	0.00500986	-0.00101033	8.23243e-05	-0.092829
Rv0282.Rv0282	-0.000142691	0.128172	0.00159543	-0.00475818	8.31787e-05	-0.0904509
parA.Rv3918c	-0.0001309	0.31474	0.00226248	-0.00406801	8.92766e-05	-0.0734791
alaS.Rv2555c	-0.000135078	0.234684	0.00133295	-0.00493609	9.09418e-05	-0.0688443
efpA.Rv2846c	-9.84253e-05	0.51615	0.00570714	-0.000461486	9.56051e-05	-0.0558653
aroG.Rv2178c	-0.000128812	0.0595602	0.00120272	-0.00497218	9.66551e-05	-0.0529429
atpG.Rv1309	-0.000100228	0.41852	0.00397826	-0.00241436	0.000106009	-0.0269097
trpS.Rv3336c	-0.000102372	0.593801	0.00353044	-0.0028823	0.000107001	-0.0241479
purD.Rv0772	-9.58584e-05	0.543046	0.00432195	-0.00208466	0.000107815	-0.0218836
lysA.Rv1293	-0.000106488	0.188278	0.00123382	-0.00488405	0.000115677	0
dlat.Rv2215	-0.000106385	0.31474	0.00100577	-0.00518748	0.000117629	0.00543273
Rv2235.Rv2235	-9.80489e-05	0.322745	0.00144929	-0.00465011	0.000121637	0.0165873
argG.Rv1658	-9.88564e-05	0.313247	0.00113715	-0.00500346	0.000123097	0.0206524
Rv0525.Rv0525	-7.24338e-05	0.503586	0.00432941	-0.00184733	0.000126886	0.0311962
glgB.Rv1326c	-8.26923e-05	0.139512	0.00163518	-0.00432334	0.000133089	0.0484616
Rv0260c.Rv0260c	-4.63264e-06	0.994657	0.00919113	0.00517778	0.000143195	0.0765872
ctaC.Rv2200c	-6.37437e-05	0.540548	0.00220531	-0.00377674	0.00014634	0.0853425
grcC1.Rv0562	-6.80467e-05	0.685515	0.00170482	-0.00456364	0.000147398	0.0882862
ccsX.Rv3673c	-4.24224e-05	0.782995	0.00509697	-0.00105218	0.000148306	0.0908146
Rv0284.Rv0284	-5.12534e-05	0.701762	0.00318219	-0.00289919	0.000151901	0.100819
dfrA.Rv2763c	-1.00864e-05	0.98077	0.00896691	0.00297179	0.000151952	0.10096
lipA.Rv2218	-4.63828e-05	0.796445	0.00393371	-0.0022844	0.000152397	0.102199
leuS.Rv0041	-6.04097e-05	0.571835	0.00150707	-0.00452054	0.000153826	0.106177
gltB.Rv3859c	-3.66019e-05	0.698527	0.00447735	-0.00127609	0.000154781	0.108835
adoK.Rv2202c	-3.57846e-05	0.893948	0.0044309	-0.00169662	0.000158078	0.11801
argC.Rv1652	-6.0234e-05	0.181385	0.000571647	-0.00528357	0.000158662	0.119637
hemY.Rv2677c	-4.04952e-05	0.573653	0.000841722	-0.00499243	0.000174173	0.162808
guaB2.Rv3411c	-4.64282e-06	0.987841	0.00401357	-0.00207217	0.000187672	0.200379
hemB.Rv0512	-1.53141e-05	0.927675	0.00166271	-0.00427882	0.000191861	0.212038
hemC.Rv0510	-1.94037e-05	0.823669	0.000928547	-0.00491767	0.000192197	0.212974
otsB1.Rv2006	7.56352e-06	0.98077	0.00504128	-0.00107436	0.000192246	0.21311
menD.Rv0555	6.12228e-05	0.906449	0.0107995	0.00655026	0.000192483	0.21377
hsdM.Rv2756c	-6.90433e-07	0.994657	0.00257651	-0.00344948	0.000199587	0.233541
gatA.Rv3011c	2.12085e-05	0.927675	0.00425221	-0.00179209	0.000208608	0.258648
eno.Rv1023	2.50553e-05	0.951788	0.00445123	-0.0015233	0.000210329	0.26344
purL.Rv0803	5.12086e-05	0.698527	0.00331394	-0.00249809	0.00023923	0.343876
metS.Rv1007c	4.94165e-05	0.821079	0.00309816	-0.00285077	0.000239823	0.345528
accA2.Rv0973c	7.72184e-05	0.387942	0.00260306	-0.00298479	0.000265009	0.415626
mmpl2.Rv0507	0.000185513	0.862552	0.0129818	0.0115138	0.000270945	0.432146
pyrH.Rv2883c	0.000122266	0.439112	0.007038	0.0022967	0.000272077	0.435299
cstA.Rv3063	9.69553e-05	0.275521	0.00364256	-0.00147997	0.000273071	0.438065
aceE.Rv2241	9.78601e-05	0.540548	0.00324702	-0.00198416	0.000276958	0.448882
wbbl2.Rv1525	0.000111927	0.540548	0.0043984	-0.0014734	0.000286151	0.474469
parB.Rv3917c	0.000102632	0.346332	0.00244696	-0.00309343	0.000287946	0.479465
rpsM.Rv3460c	9.75716e-05	0.16815	0.00109805	-0.00421955	0.000290422	0.486356
aroF.Rv2540c	0.000143132	0.43145	0.0054948	0.00101993	0.000298197	0.507997
gap.Rv1436	0.000131928	0.602715	0.00371215	-0.00178071	0.000305564	0.5285
trpG.Rv0013	0.000170413	0.201538	0.00449505	-0.00060691	0.000332087	0.602318
otsA.Rv3490	0.000156124	0.221264	0.00221505	-0.00315703	0.000335213	0.61102
acn.Rv1475c	0.000191245	0.188278	0.00401355	-0.00147332	0.000355659	0.667925
ftsK.Rv2748c	0.000198636	0.33562	0.00485156	-0.000802724	0.000358021	0.6745
accD2.Rv0974c	0.000192459	0.181385	0.00355519	-0.00180374	0.00035875	0.676529
cysS1.Rv3580c	0.000231519	0.0876241	0.0035822	-0.00164004	0.000391975	0.769001
rocA.Rv1187	0.000235104	0.0391583	0.00377995	-0.00124831	0.000392713	0.771056
hemA.Rv0509	0.000254329	0.100956	0.00364055	-0.000603796	0.000405605	0.806938
hisI.Rv1606	0.000263844	0.173998	0.00417653	-0.000871894	0.000415589	0.834724
sucC.Rv0951	0.000265368	0.197756	0.00346209	-0.00181038	0.000422683	0.85447
Rv1783.Rv1783	0.000274553	0.439112	0.00355807	-0.00225285	0.000433447	0.884427
gpm1.Rv0489	0.000290749	0.0267882	0.00400593	-0.000798986	0.000438719	0.899102
gca.Rv0112	0.000304235	0.208888	0.00548985	0.000285523	0.000443882	0.913472
Rv0811.Rv0811	0.000336086	0.197756	0.00490967	-0.000342711	0.000475649	1.00189
icd2.Rv0066c	0.000335554	0.0643465	0.00360355	-0.000847844	0.000478282	1.00922
lipU.Rv1076	0.000336772	0.00289155	0.00285201	-0.00178387	0.000485093	1.02817
Rv0526.Rv0526	0.000350143	0.0553634	0.00385445	-0.00110245	0.000492629	1.04915
leuA.Rv3710	0.000389344	0.052164	0.00729371	0.00394739	0.000495995	1.05851
Rv0283.Rv0283	0.000368251	0.181385	0.00554227	0.000677753	0.000497574	1.06291
dapF.Rv2726c	0.000361418	0.00763504	0.00393678	-0.000663724	0.000499818	1.06915
Rv1797.Rv1797	0.000415825	0.00227316	0.00629401	0.00218189	0.000530034	1.15325
leuB.Rv2995c	0.000425442	0.00184452	0.00333678	-0.00081805	0.00055687	1.22794
Rv0338c.Rv0338c	0.000432728	0.139512	0.00388116	-0.000895208	0.000563729	1.24703
gpsI.Rv2783c	0.000451727	0.0211117	0.00482067	0.000198872	0.000573664	1.27469
def.Rv0429c	0.000437674	0.0187569	0.00259016	-0.00184367	0.000573883	1.27529
tyrS.Rv1689	0.000466704	0.0539647	0.00523724	0.00049228	0.000584989	1.3062
purM.Rv0809	0.000505178	0.0709077	0.00472471	7.72805e-06	0.000621677	1.40832
fadD30.Rv0404	0.000596763	0.405427	0.0110862	0.0108035	0.000635692	1.44732
mycP3.Rv0291	0.000562802	0.0277724	0.00461869	0.000348926	0.000670082	1.54304
pcnA.Rv3907c	0.000639429	0.000116726	0.00466335	0.0012185	0.000731896	1.71508
aspB.Rv3565	0.00071688	0.322745	0.0100083	0.0095559	0.000748608	1.7616
fadD32.Rv3801c	0.000695252	0.00230253	0.00736941	0.00495724	0.000757873	1.78738
desA1.Rv0824c	0.00110178	0.685515	0.035408	0.0446201	0.000870745	2.10153
glmU.Rv1018c	0.000867153	0.00292831	0.00522929	0.00181939	0.000927768	2.26024
menE.Rv0542c	0.000905761	0.00119731	0.00563044	0.00419567	0.00094702	2.31382
mprB.Rv0982	0.00105856	0.000116726	0.00583153	0.00458154	0.00107855	2.6799
menH.Rv0558	0.00161194	0.372692	0.0218168	0.0299041	0.00140811	3.59714
ilvC.Rv3001c	0.00186696	0.202259	0.0167635	0.0234565	0.00167116	4.32927
Rv0289.Rv0289	0.00204436	0.00813143	0.011188	0.0158496	0.00187329	4.89186
aspS.Rv2572c	0.00333344	0.00230253	0.0103935	0.0201381	0.00297663	7.9627
gyrA.Rv0006	0.00763969	4.16728e-05	0.0124124	0.032636	0.00667361	18.2523

## Sheet: sulfamethoxazole
	LM_slope	Padj	meanAbundNoDrug	LMM_intercept	LMM_slope	Zrobust
fas.Rv2524c	-0.00813861	7.51633e-06	0.0406448	0.0113366	-0.00793346	-25.837
desA1.Rv0824c	-0.00554475	8.45294e-07	0.0374479	0.0140715	-0.00543232	-17.9146
iscS.Rv3025c	-0.00473278	1.0947e-07	0.0292524	0.00638975	-0.0046126	-15.3181
ino1.Rv0046c	-0.00414346	4.07546e-05	0.0299273	0.0118504	-0.00406519	-13.5841
dapB.Rv2773c	-0.0039003	3.8455e-10	0.0248136	0.00452331	-0.00379806	-12.738
menH.Rv0558	-0.00355792	1.905e-06	0.0221513	0.00516357	-0.00346913	-11.6961
thyA.Rv2764c	-0.00330658	7.09643e-08	0.0372929	0.0172912	-0.00327786	-11.0902
kasB.Rv2246	-0.00285328	3.8455e-10	0.018354	0.00158451	-0.00277107	-9.48496
ilvC.Rv3001c	-0.00258635	1.59281e-05	0.0169348	0.00358085	-0.00252106	-8.69305
mmpl2.Rv0507	-0.0022245	3.96854e-06	0.0146815	0.00184106	-0.00216301	-7.55892
Rv1836c.Rv1836c	-0.0017732	7.09643e-08	0.019498	0.00718342	-0.0017488	-6.24691
fadD30.Rv0404	-0.0014939	6.0476e-06	0.0122892	0.00131043	-0.00145292	-5.30971
rpoB.Rv0667	-0.00143179	1.59281e-05	0.0160635	0.00489205	-0.00140817	-5.16795
embC.Rv3793	-0.00133946	6.0476e-06	0.0106794	-0.00346848	-0.00128273	-4.7706
aspB.Rv3565	-0.00130059	2.74469e-05	0.0105328	0.000718392	-0.0012631	-4.70842
asnB.Rv2201	-0.00114251	0.211906	0.0363021	0.0318518	-0.00124403	-4.64802
Rv0260c.Rv0260c	-0.00122491	8.40389e-06	0.0101826	9.61588e-05	-0.0011871	-4.4677
aspS.Rv2572c	-0.00119003	0.00109103	0.0106954	0.00106355	-0.00115747	-4.37385
Rv0289.Rv0289	-0.00114498	0.000109195	0.0111954	0.00155201	-0.00111594	-4.24228
gyrA.Rv0006	-0.00107905	1.04994e-06	0.0113809	0.00223378	-0.00105499	-4.04924
nusA.Rv2841c	-0.000953063	0.00368196	0.0133973	0.00475249	-0.000943788	-3.697
mshC.Rv2130c	-0.000749352	9.13337e-05	0.00985049	0.000661714	-0.000728817	-3.01608
Rv3267.Rv3267	-0.000706228	3.8455e-10	0.00768265	-0.00168667	-0.000676925	-2.85171
menD.Rv0555	-0.000596071	0.0276876	0.0105319	0.0027012	-0.000589103	-2.57353
atpB.Rv1304	-0.000422474	0.000409556	0.0101882	0.00237294	-0.000419509	-2.03633
trpG.Rv0013	-0.000367374	1.48431e-09	0.00352387	-0.00435604	-0.00033715	-1.77546
prfA.Rv1299	-0.000322767	0.00257816	0.00636903	-0.00108007	-0.000308044	-1.68326
aroF.Rv2540c	-0.000318424	0.0172941	0.00605169	-0.000915658	-0.000304544	-1.67218
metA.Rv3341	-0.000306476	0.0141957	0.0081009	0.000580166	-0.000299411	-1.65592
menE.Rv0542c	-0.000292919	0.000783728	0.00541208	-0.0016506	-0.00027667	-1.58388
leuA.Rv3710	-0.000272689	0.014729	0.00706433	9.22632e-05	-0.000264577	-1.54558
folB.Rv3607c	-0.000183145	0.00108487	0.00510477	-0.00193843	-0.000169082	-1.2431
Rv3671c.Rv3671	-0.000134023	0.0311601	0.00588243	-0.00114109	-0.000124926	-1.10323
Rv2190c.Rv2190c	-0.000132226	0.108021	0.00592349	-0.00127707	-0.0001226	-1.09586
fmt.Rv1406	-0.000129457	0.00139543	0.00380262	-0.00292274	-0.00011283	-1.06492
pyrH.Rv2883c	-9.60418e-05	0.459109	0.00611442	-0.000327834	-9.16328e-05	-0.997774
fadD32.Rv3801c	-4.9893e-05	0.331513	0.00646693	-5.87126e-05	-4.80831e-05	-0.859829
Rv1339.Rv1339	-2.78856e-05	0.514121	0.00215667	-0.00459665	-7.21984e-06	-0.730394
cstA.Rv3063	-1.93901e-05	0.526314	0.00332815	-0.00304641	-5.66555e-06	-0.72547
hemZ.Rv1485	-2.11766e-05	0.496931	0.00188404	-0.00447486	-1.24466e-06	-0.711467
hemL.Rv0524	1.32177e-05	0.851162	0.0057169	-0.000786443	1.6192e-05	-0.656236
hemC.Rv0510	1.57118e-05	0.28022	0.000545488	-0.00569978	3.97678e-05	-0.581559
gcvH.Rv1826	2.71527e-05	0.519671	0.002598	-0.00380365	4.26859e-05	-0.572316
dlat.Rv2215	2.42361e-05	0.00081136	0.000233348	-0.00594142	4.90667e-05	-0.552104
atpF.Rv1306	5.16455e-05	0.474133	0.00468569	-0.00152417	5.65977e-05	-0.52825
argC.Rv1652	3.96842e-05	0.0294928	0.000333628	-0.0057761	6.33208e-05	-0.506954
Rv2235.Rv2235	4.91485e-05	0.00246727	0.000853585	-0.00518742	6.99545e-05	-0.485942
Rv1797.Rv1797	7.53006e-05	0.301336	0.00552293	-0.000486193	7.50446e-05	-0.469819
murC.Rv2152c	6.07087e-05	0.0214725	0.000909869	-0.00503572	8.05007e-05	-0.452536
pcnA.Rv3907c	8.18042e-05	0.0594014	0.00364344	-0.00240905	8.9626e-05	-0.423632
argG.Rv1658	7.00567e-05	0.000125945	0.000524996	-0.00546067	9.1387e-05	-0.418054
ctaC.Rv2200c	8.15314e-05	0.00255291	0.00177944	-0.00418592	9.70139e-05	-0.40023
parA.Rv3918c	8.44446e-05	0.000283833	0.00146707	-0.00444337	0.000100945	-0.387779
glcB.Rv1837c	0.000105781	0.305129	0.00523268	-0.000240851	0.000103517	-0.379631
moxR1.Rv1479	0.000117295	0.496569	0.00712405	0.00229095	0.000103768	-0.378836
alaS.Rv2555c	8.46716e-05	0.000608621	0.000661204	-0.00531613	0.000104923	-0.375177
Rv1783.Rv1783	8.69837e-05	0.00639018	0.00124	-0.00486515	0.000105221	-0.374233
kasA.Rv2245	9.46989e-05	0.0407973	0.00268751	-0.00341664	0.000106458	-0.370317
hemB.Rv0512	9.23148e-05	0.00158191	0.00128497	-0.00467691	0.000109575	-0.360442
canB.Rv3588c	0.000109445	0.0522394	0.00236927	-0.00345131	0.000120893	-0.324594
purD.Rv0772	0.000117177	0.0141957	0.00349801	-0.00261944	0.000124801	-0.312213
atpG.Rv1309	0.000118752	0.0809097	0.00349272	-0.0025563	0.000126055	-0.308243
leuS.Rv0041	0.00012409	1.10557e-05	0.00101501	-0.00487863	0.000141228	-0.260182
Rv0282.Rv0282	0.000132423	1.24814e-05	0.00125503	-0.00464791	0.000148307	-0.237757
lysA.Rv1293	0.00013281	0.000128584	0.0009979	-0.00484352	0.000149524	-0.233902
Rv0525.Rv0525	0.000147622	0.00314565	0.00397408	-0.00196596	0.000151482	-0.227702
dfrA.Rv2763c	0.000168964	0.0502895	0.00857966	0.00276366	0.000151789	-0.226727
hemY.Rv2677c	0.000132787	1.72289e-08	0.000273927	-0.00549611	0.000152312	-0.225072
parB.Rv3917c	0.000140573	0.000409556	0.00179869	-0.00411588	0.000153911	-0.220006
hsdM.Rv2756c	0.000149319	0.000176903	0.00218061	-0.00375832	0.000160844	-0.198045
acn.Rv1475c	0.000160618	0.00126277	0.00316828	-0.00269547	0.000167214	-0.17787
aceE.Rv2241	0.000160818	0.000391402	0.00193684	-0.00382303	0.000172263	-0.161875
rpsM.Rv3460c	0.00015589	0.00029839	0.000637019	-0.00519529	0.000173399	-0.158277
atpH.Rv1307	0.000188207	0.0358983	0.00601656	0.000163348	0.00018163	-0.132205
proS.Rv2845c	0.000182276	0.000125691	0.00156174	-0.00404537	0.000194009	-0.0929953
Rv3644c.Rv3644c	0.000213939	0.0173279	0.004496	-0.000989195	0.000211523	-0.0375204
gltB.Rv3859c	0.000214528	0.000606074	0.00430468	-0.00137609	0.00021376	-0.0304347
ndhA.Rv0392c	0.000218419	3.04436e-05	0.00429964	-0.00106539	0.000216192	-0.0227316
hemA.Rv0509	0.00022031	3.96351e-05	0.00330193	-0.00211515	0.000222544	-0.00261117
rocA.Rv1187	0.000220991	0.00017256	0.00331167	-0.00234476	0.000224192	0.00261117
murD.Rv2155c	0.000227736	0.00497588	0.00295458	-0.00239069	0.000230925	0.0239365
accA2.Rv0973c	0.000229585	6.85696e-05	0.00219622	-0.0034434	0.000237249	0.0439701
gatA.Rv3011c	0.000236219	0.00126277	0.00355472	-0.002214	0.000238382	0.0475572
dnaN.Rv0002	0.000280993	0.201256	0.0115577	0.0060571	0.000246139	0.0721277
pyrB.Rv1380	0.000244248	0.000165618	0.00234784	-0.00301467	0.000249609	0.0831185
Rv0284.Rv0284	0.000243835	2.95856e-05	0.00237207	-0.00312335	0.000249677	0.0833333
metS.Rv1007c	0.000244195	7.03545e-07	0.00179583	-0.00371319	0.000252565	0.0924836
topA.Rv3646c	0.000272729	0.00934238	0.00732855	0.00161914	0.000257245	0.107307
leuB.Rv2995c	0.000259798	2.55607e-05	0.00268155	-0.0027313	0.000263453	0.126972
glgB.Rv1326c	0.00025597	7.33778e-06	0.00163751	-0.00386368	0.000264621	0.130671
proC.Rv0500	0.000267277	0.00107907	0.00296554	-0.00247443	0.000269593	0.146418
ftsW.Rv2154c	0.000273599	7.98028e-06	0.00359178	-0.00186053	0.000273074	0.157444
def.Rv0429c	0.000270639	3.57223e-05	0.00197831	-0.00355133	0.000277487	0.171424
Rv0811.Rv0811	0.000280968	0.000151571	0.00385448	-0.00178628	0.000279893	0.179045
adoK.Rv2202c	0.000290717	7.6166e-05	0.00334417	-0.00217599	0.000291016	0.214276
grcC1.Rv0562	0.000291389	1.35734e-07	0.000807545	-0.00455641	0.000301918	0.248808
lipU.Rv1076	0.000303188	1.81472e-05	0.00255108	-0.00276435	0.000305631	0.26057
fba.Rv0363c	0.000321774	0.00202629	0.0064919	0.00106667	0.000307139	0.265348
Rv3719.Rv3719	0.000319252	0.000639983	0.00389495	-0.00144828	0.000315526	0.291914
otsA.Rv3490	0.000312998	7.03545e-07	0.00184333	-0.00329469	0.000317419	0.297909
gpsI.Rv2783c	0.000327639	9.52605e-05	0.00399926	-0.00144001	0.000323616	0.317539
lipA.Rv2218	0.000325617	3.82615e-05	0.00321871	-0.00222498	0.000325037	0.322041
serC.Rv0884c	0.000329998	1.91858e-06	0.003362	-0.00186049	0.000327712	0.330514
purL.Rv0803	0.000332544	5.28245e-05	0.00341135	-0.00190479	0.00033037	0.338931
mdh.Rv1240	0.000336825	1.19594e-06	0.0033765	-0.0018734	0.000334382	0.351641
aroG.Rv2178c	0.000333147	1.44935e-06	0.00131349	-0.00379902	0.000339111	0.36662
wbbl2.Rv1525	0.000356939	0.000217009	0.00380845	-0.00159862	0.000352685	0.409615
accD2.Rv0974c	0.000356617	3.95932e-05	0.00282762	-0.00238547	0.000355761	0.419359
Rv0338c.Rv0338c	0.000361295	1.15951e-06	0.00268476	-0.00229716	0.000359913	0.432512
nadE.Rv2438c	0.000371381	1.60632e-05	0.00451253	-0.000691023	0.000362767	0.441551
cysS1.Rv3580c	0.000364602	3.6752e-06	0.00291486	-0.0023198	0.000363215	0.442968
ccsX.Rv3673c	0.000377309	7.94231e-05	0.00438811	-0.000890011	0.000369367	0.462457
Rv0526.Rv0526	0.000378361	4.0193e-05	0.00349274	-0.00174707	0.000374078	0.477378
purM.Rv0809	0.000380557	7.98028e-06	0.00284055	-0.00239096	0.000378978	0.492898
guaB2.Rv3411c	0.000405374	1.0947e-07	0.00310369	-0.00181519	0.000400541	0.5612
sucC.Rv0951	0.000405985	1.09757e-05	0.002432	-0.00263892	0.00040468	0.574311
hisI.Rv1606	0.000431368	1.95752e-06	0.00354618	-0.00147763	0.00042427	0.636363
mycP3.Rv0291	0.000438963	2.92494e-05	0.00372179	-0.0013755	0.000431188	0.658276
otsB1.Rv2006	0.000444673	1.55409e-06	0.0041729	-0.000749245	0.000434023	0.667257
gca.Rv0112	0.000448991	7.62668e-06	0.00421234	-0.00083992	0.000438596	0.681743
dxr.Rv2870c	0.000448854	7.8319e-06	0.00294972	-0.00171286	0.000442223	0.69323
trmD.Rv2906c	0.000481668	8.42639e-06	0.00524062	0.000312549	0.000465291	0.766297
gap.Rv1436	0.00046966	3.6752e-06	0.00237389	-0.0024377	0.000465501	0.766964
dapE.Rv1202	0.00048862	0.00219456	0.00589126	0.00165524	0.000466244	0.769317
Rv0283.Rv0283	0.000496796	3.46835e-05	0.00415314	-0.000775203	0.000484631	0.82756
tyrS.Rv1689	0.000500198	1.24814e-05	0.00465165	-0.00032725	0.000485998	0.831889
metE.Rv1133c	0.000504839	0.000132082	0.00530082	6.70454e-05	0.000488796	0.840752
ftsK.Rv2748c	0.00050329	1.55409e-06	0.00414274	-0.000691721	0.000490563	0.846349
dnaK.Rv0350	0.000515048	1.55409e-06	0.00386822	-0.000865209	0.000502701	0.884796
murG.Rv2153c	0.000554455	0.0023544	0.00803525	0.00369528	0.000521238	0.943513
fum.Rv1098c	0.000535026	1.15951e-06	0.00341833	-0.00105478	0.000522872	0.948688
mmpl3.Rv0206c	0.000598052	0.000240612	0.00679434	0.00218751	0.000569969	1.09787
gpm1.Rv0489	0.000595081	5.75823e-07	0.00373528	-0.000570943	0.000578969	1.12638
Rv2017.Rv2017	0.000610645	1.7498e-05	0.00430292	0.00012158	0.000591066	1.16469
trpS.Rv3336c	0.000617827	1.04641e-06	0.00276125	-0.00154763	0.000605212	1.2095
glmU.Rv1018c	0.000625957	6.39602e-07	0.00383009	-0.000591065	0.000608968	1.2214
ppm1.Rv2051c	0.000619872	7.87159e-07	0.00225935	-0.00211294	0.000609628	1.22349
eno.Rv1023	0.000652484	5.75823e-07	0.00231809	-0.00188628	0.000640246	1.32047
desA2.Rv1094	0.000712813	0.00107907	0.00740555	0.00277123	0.000678634	1.44207
Rv2747.Rv2747	0.00072965	7.03545e-07	0.00605302	0.00205685	0.000698023	1.50348
manB.Rv3264c	0.000747271	0.000180854	0.00764844	0.00350202	0.00070887	1.53784
tpi.Rv1438	0.000762586	1.15951e-06	0.00478676	0.00115654	0.000733807	1.61683
proB.Rv2439c	0.00085776	4.9679e-06	0.00835346	0.00471451	0.000810689	1.86036
gatB.Rv3009c	0.000851283	7.03545e-07	0.00332266	-0.000228007	0.0008257	1.9079
secY.Rv0732	0.000975538	3.32638e-06	0.0034626	0.000488849	0.00094299	2.27942
dnaE1.Rv1547	0.0010105	1.27419e-05	0.00539144	0.00259027	0.000967811	2.35805
dapF.Rv2726c	0.00101209	1.44935e-06	0.00352812	0.000351716	0.000978996	2.39347
icd2.Rv0066c	0.00103006	3.44801e-07	0.00300465	-9.10486e-05	0.000998303	2.45463
manA.Rv3255c	0.00109126	4.61897e-06	0.00482649	0.00143874	0.00105101	2.62159
pstP.Rv0018c	0.00120548	8.40389e-06	0.0101396	0.00694258	0.00113797	2.89702
mprB.Rv0982	0.00134572	5.52757e-07	0.00578522	0.00334027	0.00128934	3.37651
gyrB.Rv0005	0.00143046	1.44935e-06	0.00557197	0.00397215	0.00136871	3.62791
murA.Rv1315	0.00144926	7.8319e-06	0.00785942	0.00638736	0.00137652	3.65265
infB.Rv2839c	0.0021047	1.55409e-06	0.00548408	0.00537754	0.00201586	5.67777
nrdF2.Rv3048c	0.00257281	1.44935e-06	0.0103419	0.0118729	0.0024414	7.02567
nrdH.Rv3053c	0.00262842	2.38428e-06	0.00933405	0.0110275	0.00249891	7.20784
efpA.Rv2846c	0.0033795	7.03545e-07	0.00674573	0.0106844	0.00322803	9.51734
Rv2507.Rv2507	0.00689284	0.000491218	0.00916854	0.023428	0.00657685	20.1248

## Sheet: bedaquiline
	LM_slope	Padj	meanAbundNoDrug	LMM_intercept	LMM_slope	Zrobust
Rv1836c.Rv1836c	-0.00178286	0.00927917	0.0234903	0.0110857	-0.00157116	-8.7562
embC.Rv3793	-0.00122875	0.088651	0.0141852	0.00184593	-0.00107414	-5.79688
Rv3267.Rv3267	-0.00114931	0.0111372	0.0101606	-0.000641034	-0.00100114	-5.36221
dnaN.Rv0002	-0.000879137	0.0142044	0.0100354	0.000378415	-0.000767101	-3.9687
pstP.Rv0018c	-0.000827394	0.0287657	0.00912889	-0.00049989	-0.000720666	-3.69222
nrdF2.Rv3048c	-0.00078154	0.0134723	0.00991093	0.000665065	-0.000682435	-3.46458
nrdH.Rv3053c	-0.00075863	0.0115329	0.00920973	0.000282176	-0.000661885	-3.34222
rpoB.Rv0667	-0.000746084	0.00927917	0.0157566	0.00667288	-0.000660551	-3.33428
atpB.Rv1304	-0.000662124	0.00927917	0.00965742	0.00103763	-0.000578875	-2.84797
manB.Rv3264c	-0.000627635	0.0427229	0.00676344	-0.00219123	-0.000543951	-2.64003
prfA.Rv1299	-0.000592505	0.0142044	0.00656481	-0.00212051	-0.000513427	-2.45828
manA.Rv3255c	-0.000559442	0.00927917	0.00564145	-0.0025827	-0.000483904	-2.2825
atpH.Rv1307	-0.00055011	0.00927917	0.00550588	-0.00290167	-0.000475288	-2.23119
murA.Rv1315	-0.000527762	0.0504134	0.00780563	-0.000604095	-0.000459256	-2.13574
glcB.Rv1837c	-0.000522263	0.0586418	0.00561592	-0.00338698	-0.000450279	-2.08228
Rv2190c.Rv2190c	-0.000498513	0.0128458	0.0067374	-0.00138347	-0.000432582	-1.97691
fba.Rv0363c	-0.000497782	0.0131323	0.0061771	-0.00197525	-0.000431055	-1.96782
gyrB.Rv0005	-0.000459698	0.0586418	0.00584772	-0.00217706	-0.000397546	-1.7683
Rv3671c.Rv3671	-0.000439999	0.00927917	0.00601874	-0.00193889	-0.000380728	-1.66817
moxR1.Rv1479	-0.000418443	0.135378	0.0085507	0.000584873	-0.000365726	-1.57884
dnaE1.Rv1547	-0.000399566	0.0779562	0.00561173	-0.0023327	-0.000344882	-1.45473
metA.Rv3341	-0.000363981	0.00927917	0.00962391	0.00222387	-0.000320702	-1.31076
atpF.Rv1306	-0.000368263	0.0504134	0.0041834	-0.00377908	-0.000315414	-1.27928
dapE.Rv1202	-0.000351426	0.0723618	0.00710214	-0.000536334	-0.000305607	-1.22088
folB.Rv3607c	-0.000346562	0.0229629	0.00484356	-0.00276902	-0.000298011	-1.17565
metE.Rv1133c	-0.000343235	0.00927917	0.00505099	-0.00242422	-0.000295629	-1.16147
ndhA.Rv0392c	-0.000334253	0.00927917	0.00437168	-0.00311054	-0.000286765	-1.10869
Rv0283.Rv0283	-0.000331925	0.00927917	0.00469058	-0.00288859	-0.000285069	-1.0986
secY.Rv0732	-0.000326355	0.0568501	0.00362678	-0.0040416	-0.00027848	-1.05936
Rv3719.Rv3719	-0.000324147	0.00927917	0.00412791	-0.00324062	-0.000277758	-1.05507
ftsW.Rv2154c	-0.000322807	0.00983255	0.00408907	-0.00324061	-0.00027659	-1.04811
Rv3644c.Rv3644c	-0.000310607	0.0608361	0.00441649	-0.00312667	-0.000266124	-0.985796
Rv2017.Rv2017	-0.000302375	0.0835941	0.00517207	-0.00210067	-0.000260488	-0.952236
infB.Rv2839c	-0.000301454	0.0220402	0.00532499	-0.00212957	-0.000259641	-0.947196
tpi.Rv1438	-0.000291903	0.132981	0.00477162	-0.00306485	-0.000249909	-0.889245
gca.Rv0112	-0.000282812	0.00927917	0.00452099	-0.00268447	-0.000242554	-0.845453
gpsI.Rv2783c	-0.000281936	0.0100942	0.00450565	-0.00274557	-0.000241698	-0.840357
atpG.Rv1309	-0.000282923	0.00927917	0.0032922	-0.00402099	-0.000240641	-0.834067
otsB1.Rv2006	-0.000271236	0.0100942	0.00390249	-0.00335847	-0.000231447	-0.779321
ppm1.Rv2051c	-0.000272535	0.030093	0.00313281	-0.00432518	-0.000231127	-0.777417
trmD.Rv2906c	-0.000266403	0.00927917	0.00547213	-0.0017578	-0.000229639	-0.768559
topA.Rv3646c	-0.000256866	0.0485327	0.00622572	-0.00104754	-0.000222391	-0.725398
nadE.Rv2438c	-0.00025679	0.0109145	0.00426896	-0.00302322	-0.000219355	-0.707325
Rv0811.Rv0811	-0.000250839	0.00927917	0.00391322	-0.00320851	-0.000213888	-0.674775
Rv2747.Rv2747	-0.000246699	0.0298556	0.00604072	-0.00104708	-0.000213527	-0.67262
fmt.Rv1406	-0.000234358	0.0134723	0.00416321	-0.00293687	-0.000199926	-0.591642
fum.Rv1098c	-0.000234119	0.035441	0.00339034	-0.00389844	-0.000198273	-0.581795
lipA.Rv2218	-0.000232457	0.0102009	0.00347822	-0.00362469	-0.000197235	-0.575619
Rv1339.Rv1339	-0.000229176	0.0100983	0.00283105	-0.00426584	-0.000193411	-0.552849
tyrS.Rv1689	-0.000226083	0.00983255	0.00431055	-0.00270173	-0.000193065	-0.550789
dfrA.Rv2763c	-0.000217533	0.0100942	0.00895982	0.0017794	-0.000192345	-0.546499
ccsX.Rv3673c	-0.000219693	0.0115956	0.00410779	-0.00306577	-0.000186946	-0.514353
pyrH.Rv2883c	-0.000207577	0.0202319	0.00571827	-0.00105526	-0.000179404	-0.469447
icd2.Rv0066c	-0.000208598	0.0115329	0.00309845	-0.00395	-0.000175943	-0.448843
murD.Rv2155c	-0.000207143	0.0835941	0.00314894	-0.00394384	-0.000174684	-0.441346
ftsK.Rv2748c	-0.000203203	0.00927917	0.00419466	-0.0027825	-0.000172994	-0.431284
purL.Rv0803	-0.000202834	0.00927917	0.0032271	-0.00378589	-0.000171164	-0.420387
desA2.Rv1094	-0.000194687	0.0586418	0.00715583	7.87265e-05	-0.000169869	-0.412673
gatB.Rv3009c	-0.000192082	0.0211978	0.00342048	-0.00353469	-0.000162167	-0.366817
guaB2.Rv3411c	-0.000190907	0.0134723	0.00356166	-0.00339897	-0.000161347	-0.361932
eno.Rv1023	-0.000189815	0.059794	0.00268085	-0.00448275	-0.000158766	-0.346564
serC.Rv0884c	-0.000185055	0.0200854	0.00339419	-0.00361006	-0.000155926	-0.329659
Rv0525.Rv0525	-0.000181429	0.0102009	0.00433077	-0.00252438	-0.000154396	-0.32055
pyrB.Rv1380	-0.000181214	0.030093	0.0027028	-0.00428526	-0.000151563	-0.303679
adoK.Rv2202c	-0.000179024	0.0121051	0.00348097	-0.00335996	-0.000151044	-0.30059
wbbl2.Rv1525	-0.000178834	0.00927917	0.00347186	-0.00335817	-0.000150881	-0.299617
dapF.Rv2726c	-0.000170301	0.0136573	0.00431796	-0.00252789	-0.000144689	-0.262747
gltB.Rv3859c	-0.000168989	0.0104471	0.00419682	-0.00254068	-0.000143526	-0.255823
asnB.Rv2201	-9.36133e-05	0.930132	0.0449311	0.0402267	-0.000142079	-0.247211
Rv0526.Rv0526	-0.00016266	0.0100942	0.00378234	-0.00305834	-0.000137229	-0.218334
kasA.Rv2245	-0.000163727	0.0463675	0.00243152	-0.00457934	-0.000135874	-0.210264
mdh.Rv1240	-0.000148564	0.016315	0.00361928	-0.00314383	-0.00012481	-0.144387
proB.Rv2439c	-0.000133582	0.127387	0.00899492	0.0020047	-0.000119485	-0.112681
dnaK.Rv0350	-0.000140266	0.0813801	0.00326913	-0.00339953	-0.000117191	-0.0990218
purD.Rv0772	-0.000136918	0.0175385	0.00342313	-0.00332523	-0.000114383	-0.0823035
glmU.Rv1018c	-0.000129705	0.0115329	0.00429618	-0.00232414	-0.000109599	-0.0538158
mycP3.Rv0291	-0.00012959	0.0115329	0.00367743	-0.00302802	-0.00010844	-0.0469197
hsdM.Rv2756c	-0.000128685	0.0142044	0.00202254	-0.00470027	-0.000105138	-0.0272584
purM.Rv0809	-0.000121497	0.0115329	0.00320938	-0.00334099	-0.000100914	-0.00210677
gcvH.Rv1826	-0.00012206	0.030093	0.00249809	-0.00413807	-0.000100206	0.00210677
hemL.Rv0524	-0.000116918	0.0967456	0.0054303	-0.00139884	-9.98402e-05	0.00428758
trpS.Rv3336c	-0.000120457	0.0584882	0.00288707	-0.00384911	-9.92435e-05	0.00784077
gpm1.Rv0489	-0.000118293	0.0175385	0.00395764	-0.00261955	-9.92045e-05	0.00807303
murG.Rv2153c	-0.00010561	0.234881	0.00816304	0.0014041	-9.41935e-05	0.0379092
Rv0338c.Rv0338c	-0.000112986	0.0164723	0.00253149	-0.00414733	-9.22809e-05	0.0492971
lipU.Rv1076	-0.000109353	0.00927917	0.00258517	-0.00409119	-8.91981e-05	0.0676525
acn.Rv1475c	-0.000106364	0.0134723	0.00305622	-0.00361262	-8.73108e-05	0.0788897
Rv0282.Rv0282	-0.000107011	0.0196463	0.00129419	-0.00546911	-8.50849e-05	0.0921434
trpG.Rv0013	-0.000102928	0.0165607	0.00342878	-0.00312116	-8.50537e-05	0.092329
proC.Rv0500	-0.0001043	0.133005	0.00267275	-0.00406814	-8.4827e-05	0.0936789
gatA.Rv3011c	-9.36921e-05	0.0161896	0.00375306	-0.00280578	-7.74747e-05	0.137456
hisI.Rv1606	-9.32393e-05	0.0522448	0.00360651	-0.00284068	-7.70274e-05	0.140119
proS.Rv2845c	-9.30773e-05	0.0175385	0.00164613	-0.0049943	-7.36496e-05	0.160231
def.Rv0429c	-8.68383e-05	0.00927917	0.00193475	-0.00462423	-6.87658e-05	0.18931
glgB.Rv1326c	-8.69597e-05	0.0123124	0.00147006	-0.00518739	-6.80253e-05	0.193719
rocA.Rv1187	-8.36604e-05	0.0426277	0.00321362	-0.00333542	-6.7932e-05	0.194275
sucC.Rv0951	-8.213e-05	0.0198783	0.0023247	-0.00417916	-6.53295e-05	0.20977
cysS1.Rv3580c	-7.84113e-05	0.057391	0.00351072	-0.00294223	-6.39461e-05	0.218007
canB.Rv3588c	-7.55196e-05	0.186876	0.00230344	-0.00432065	-5.93532e-05	0.245354
pcnA.Rv3907c	-7.07407e-05	0.0702084	0.00364965	-0.00286346	-5.73764e-05	0.257125
Rv2507.Rv2507	-5.90203e-05	0.541559	0.0096837	0.00321101	-5.62865e-05	0.263614
dxr.Rv2870c	-6.57292e-05	0.153281	0.00332528	-0.00324001	-5.24409e-05	0.286512
accA2.Rv0973c	-6.39645e-05	0.0297915	0.00210109	-0.00437424	-4.91976e-05	0.305823
cstA.Rv3063	-6.18993e-05	0.13372	0.00302254	-0.00357384	-4.85998e-05	0.309382
Rv0284.Rv0284	-5.76605e-05	0.0365161	0.00265839	-0.00387463	-4.44518e-05	0.33408
accD2.Rv0974c	-5.14962e-05	0.126873	0.00297419	-0.00344912	-3.97166e-05	0.362274
parB.Rv3917c	-5.04804e-05	0.130828	0.0017039	-0.00482071	-3.67695e-05	0.379821
Rv2235.Rv2235	-3.63422e-05	0.0868752	0.000900424	-0.00555239	-2.33426e-05	0.459767
Rv1797.Rv1797	-2.72002e-05	0.668658	0.00561702	-0.000695025	-2.26717e-05	0.463762
aroG.Rv2178c	-2.68041e-05	0.318112	0.0012462	-0.00517684	-1.55906e-05	0.505924
menD.Rv0555	-6.27145e-06	0.943574	0.0108511	0.00460298	-1.2386e-05	0.525005
lysA.Rv1293	-2.3379e-05	0.457315	0.000988543	-0.00541801	-1.22418e-05	0.525864
murC.Rv2152c	-2.26133e-05	0.45512	0.00110067	-0.00529084	-1.17653e-05	0.528701
mprB.Rv0982	-1.42271e-05	0.7371	0.00553263	-0.00079979	-1.12029e-05	0.53205
alaS.Rv2555c	-1.83813e-05	0.19137	0.000613681	-0.00574082	-7.3991e-06	0.554698
grcC1.Rv0562	-3.64185e-06	0.828383	0.000707192	-0.00558576	5.21945e-06	0.629831
hemB.Rv0512	-5.87718e-07	0.975333	0.00124971	-0.00500751	7.01334e-06	0.640512
hemC.Rv0510	-6.72067e-07	0.930132	0.000470698	-0.00583433	8.18242e-06	0.647473
leuB.Rv2995c	4.47516e-06	0.891257	0.00259704	-0.00372946	9.50695e-06	0.655359
parA.Rv3918c	3.44539e-06	0.866633	0.00143622	-0.00490754	1.03796e-05	0.660555
leuS.Rv0041	3.1818e-06	0.849213	0.000852269	-0.00541923	1.09188e-05	0.663766
rpsM.Rv3460c	4.78773e-06	0.682542	0.000638528	-0.0056488	1.26641e-05	0.674157
argG.Rv1658	4.59134e-06	0.798452	0.000528655	-0.0057703	1.26754e-05	0.674225
aceE.Rv2241	7.03898e-06	0.874466	0.00175623	-0.00457282	1.30099e-05	0.676216
argC.Rv1652	9.93279e-06	0.33293	0.000368692	-0.00590257	1.75315e-05	0.703139
ctaC.Rv2200c	1.33975e-05	0.412778	0.0014856	-0.00478026	1.88657e-05	0.711083
dlat.Rv2215	1.45064e-05	0.0427229	0.000180015	-0.00608027	2.17863e-05	0.728473
otsA.Rv3490	1.83259e-05	0.457315	0.00176271	-0.00442159	2.26238e-05	0.73346
aroF.Rv2540c	4.04133e-05	0.441758	0.00575739	-0.00044406	3.59044e-05	0.812534
Rv1783.Rv1783	3.90941e-05	0.194618	0.00163827	-0.00455642	4.09346e-05	0.842485
kasB.Rv2246	7.46819e-05	0.735826	0.0185802	0.012531	4.62834e-05	0.874333
metS.Rv1007c	5.20689e-05	0.0115329	0.00154854	-0.0045027	5.21668e-05	0.909363
hemY.Rv2677c	5.05068e-05	0.0100942	0.000311651	-0.00584082	5.28158e-05	0.913228
hemZ.Rv1485	5.42519e-05	0.0326829	0.00188263	-0.00420393	5.36211e-05	0.918023
hemA.Rv0509	6.95653e-05	0.0124557	0.0032097	-0.00286189	6.49561e-05	0.985513
mshC.Rv2130c	8.23624e-05	0.442082	0.00852478	0.00260049	6.79047e-05	1.00307
efpA.Rv2846c	0.000115941	0.0779562	0.00624168	0.000229505	0.000100746	1.19861
gap.Rv1436	0.000184538	0.00927917	0.00218876	-0.00350783	0.000166173	1.58818
fadD32.Rv3801c	0.000202604	0.034301	0.005885	0.000395483	0.000176059	1.64704
nusA.Rv2841c	0.000259048	0.0652296	0.0121398	0.00680961	0.000215634	1.88267
leuA.Rv3710	0.00025811	0.0589064	0.00738562	0.00205439	0.000221962	1.92036
mmpl3.Rv0206c	0.000282291	0.108075	0.00667811	0.00158823	0.000243747	2.05006
menE.Rv0542c	0.000402168	0.0115329	0.00507985	3.68149e-05	0.000350601	2.68629
gyrA.Rv0006	0.000482546	0.0115956	0.00886426	0.00408177	0.000414604	3.06738
dapB.Rv2773c	0.000815869	0.0504134	0.0244664	0.0209985	0.000679809	4.64646
fadD30.Rv0404	0.000885525	0.0136573	0.00987897	0.00665429	0.000762102	5.13644
Rv0260c.Rv0260c	0.00102329	0.0128458	0.00963397	0.00708137	0.000881581	5.84784
aspS.Rv2572c	0.00120904	0.0198783	0.0100471	0.00828747	0.00104172	6.80136
mmpl2.Rv0507	0.00128991	0.0100942	0.0125724	0.0105851	0.00110878	7.20062
aspB.Rv3565	0.00129672	0.0100942	0.00940397	0.0075806	0.00111923	7.26286
iscS.Rv3025c	0.00150175	0.0525886	0.0249173	0.0240275	0.00127329	8.18014
Rv0289.Rv0289	0.00199642	0.0109145	0.0102423	0.0109591	0.00172423	10.8651
thyA.Rv2764c	0.00227061	0.0779562	0.0472149	0.0506098	0.00190372	11.9338
ilvC.Rv3001c	0.00233384	0.0100942	0.0151167	0.016531	0.00201007	12.567
ino1.Rv0046c	0.00252168	0.0134723	0.0270334	0.0291625	0.00215486	13.4292
menH.Rv0558	0.00273257	0.0118234	0.0209228	0.0242615	0.00234611	14.5679
fas.Rv2524c	0.00384534	0.0101602	0.0375689	0.0435998	0.00328728	20.1718
desA1.Rv0824c	0.00452629	0.0123124	0.0307492	0.040383	0.00388585	23.7358
