# Supplementary material for: An improved statistical method to identify chemical-genetic interactions by exploiting concentration-dependence
Source: PLoS One. 2021 Oct 1;16(10):e0257911. doi: 10.1371/journal.pone.0257911 (PMC8486102; doi:10.1371/journal.pone.0257911)
Supplement: S5 Table — (XLSX) [file pone.0257911.s006.xlsx]

## Sheet: Supp_Table_copper_barcode_count
from "An Improved Statistical Method to Identify Chemical-Genetic Interactions by Exploiting Concentration-Dependence" by Dutta et al.
Supplemental Table T5: Barcode counts for treatment with copper.
columns A-E: metadata on individual samples sequenced
column F-RB: counts of nucleotide barcodes representing each gene in the hypomorph library
Drug	SSB_strength	Carbon_source	Concentration (uM)	Replicate	Rv0002.DnaN	Rv0005.GyrB	Rv0006.GyrA	Rv0013.trpG	Rv0015c.pknA	Rv0018c.P38-pstP	Rv0020c.TB39.8	Rv0023.Rv0023	Rv0041.leuS	Rv0046c.ino1	Rv0060.Rv0060	Rv0066c.icd2	Rv0112.gca	Rv0118c.oxcA	Rv0119.fadD7	Rv0123.Rv0123	Rv0127.mak	Rv0164.TB18.5	Rv0198c.zmp1	Rv0204c.Rv0204c	Rv0206c.mmpL3	Rv0224c.Rv0224c	Rv0225.Rv0225	Rv0226c.Rv0226c	Rv0227c.Rv0227c	Rv0228.Rv0228	Rv0236c.aftD	Rv0248c.Rv0248c	Rv0260c.Rv0260c	Rv0282.Rv0282	Rv0283.Rv0283	Rv0284.Rv0284	Rv0285.PE5	Rv0286.PPE4	Rv0287.esxG	Rv0289.Rv0289	Rv0291.mycP3	Rv0292.Rv0292	Rv0327c.cyp135A1	Rv0337c.aspC	Rv0338c.Rv0338c	Rv0347.Rv0347	Rv0350.dnaK	Rv0351.grpE	Rv0357c.purA
Cu	ssb1	glycerol	0	1	7472	1545	6987	159	566		5776	91	195	537	592	154	266	164	195		2222	635	3966	1882	985	1662	1122	812	1	193	949	29	20	231	92	1278	1843	522	857	125	177	937	1161	257	313	653	1119	2112
Cu	ssb1	glycerol	0	2	6320	2501	11968	195	841		8621	102	226	689	790	244	348	228	194		2905	781	2859	2307	1245	2373	1476	942	7	302	1351	41	24	258	145	1881	2563	710	1045	129	182	1137	2226	511	282	921	1992	3260
Cu	ssb1	glycerol	0	3	7221	1931	12238	200	752		9516	113	250	1017	863	293	372	244	242		2719	1298	3559	2778	1026	1796	1524	982		374	1155	26	27	443	151	1901	2772	651	1213	164	250	1554	1662	423	367	1269	1920	4094
Cu	ssb1	glycerol	0	4	7136	2258	11253	224	682		8810	106	300	863	897	240	468	315	297	1	3154	1021	2707	2766	1219	1438	1480	867		311	1423	27	135	441	203	1859	3082	858	1049	158	289	1437	1666	568	415	937	1447	3107
Cu	ssb1	glycerol	0	5	6564	3140	14248	192	908	1	11187	131	249	964	958	217	274	238	193		2817	1542	3707	2862	1044	1753	1974	1164		298	1622	24	33	464	108	2543	2731	871	1032	149	258	1374	2155	572	268	1056	2443	5008
Cu	ssb1	glycerol	1	1	8098	1332	6195	167	586		6697	38	136	262	326	153	236	122	149		1953	588	3008	1766	819	1444	1194	1045		216	911	36	10	184	85	1356	2064	608	977	112	137	1388	1889	238	121	625	1022	1932
Cu	ssb1	glycerol	1	2	10084	1758	10110	344	1002		10867	124	296	667	880	391	544	434	255		4020	1298	6475	2824	1399	3189	2163	1488		485	1627	54	47	411	274	2516	4124	1209	1758	196	397	2489	2693	669	358	1201	1732	3407
Cu	ssb1	glycerol	1	3	8691	2143	10803	280	1110		10874	51	315	576	789	295	323	264	243		4403	1043	4430	3367	1187	2940	2761	1492	7	379	2021	45	19	376	240	3431	3994	1748	1536	268	250	2585	2750	551	332	1283	2146	6336
Cu	ssb1	glycerol	1	4	11439	2541	13764	375	1168		12474	89	295	707	789	323	396	355	374		5249	1320	5671	4926	1656	3106	2942	1967	3	367	2222	17	57	346	207	3781	5220	2148	1911	187	348	2798	3510	734	526	1323	2536	5334
Cu	ssb1	glycerol	1	5	5922	1428	7232	218	695		7569	85	208	631	630	200	362	244	322	1	2412	780	2804	2932	1151	1609	2189	1105	5	261	1265	48	19	286	127	2394	2535	1000	1358	117	221	1102	1829	267	222	689	1098	3077
Cu	ssb1	glycerol	2	1	8489	1777	10475	230	1372		10997	61	147	338	427	388	270	223	154		4437	925	12362	3402	1378	3073	2792	1745	8	271	2017	20	16	167	126	2378	3413	1355	2010	123	252	1438	3572	567	233	1324	1437	3960
Cu	ssb1	glycerol	2	2	11429	1877	9844	305	1327		18207	107	256	476	751	304	430	357	269		5248	1093	6715	4289	1443	3167	3679	3050		450	3071	58	28	277	269	3183	5664	2143	2819	196	385	2879	3760	774	351	1320	2360	5036
Cu	ssb1	glycerol	2	3	9572	1701	8611	221	1305		9630	63	178	268	513	266	285	219	223		4247	1130	5020	3706	1077	3305	4150	2397		238	2231	33	17	199	132	2525	5332	2320	2277	140	278	2499	3678	483	360	1129	2136	3693
Cu	ssb1	glycerol	2	4	8817	2028	11133	337	997		14534	67	193	420	797	380	788	399	257		4151	950	5596	4842	1452	3380	2856	2395	1	419	2025	44	19	334	213	2905	4708	1670	2054	141	386	2373	2809	601	576	1905	4422	3782
Cu	ssb1	glycerol	2	5	9345	1715	11502	403	849	1	11052	163	262	577	1007	486	514	535	420		3669	1513	5525	4950	1884	3107	5100	2243		473	2313	106	28	520	359	3257	5125	2032	2151	282	354	3314	4069	536	405	1363	2496	5910
Cu	ssb1	glycerol	4	1	8426	1059	4892	180	1714		5321	47	182	209	318	237	368	329	236		2077	630	4649	2052	624	2126	1286	1448	4	317	1579	18	22	155	133	2362	2951	758	1570	146	239	1395	2321	270	281	987	1275	1762
Cu	ssb1	glycerol	4	2	5213	1323	7335	284	843		6925	51	196	275	456	300	364	336	248		3121	1129	3779	2418	658	2532	1819	1212		372	1335	29	36	200	142	1473	4408	1466	1505	148	283	1715	2984	334	381	963	1449	2365
Cu	ssb1	glycerol	4	3	5136	1304	6265	284	931	1	7476	51	213	260	365	306	362	320	200		3067	987	4655	2204	456	2549	2975	1504	1	373	1324	34	15	155	128	2341	3933	1369	2092	153	265	1916	3301	446	367	963	1370	2786
Cu	ssb1	glycerol	4	4	5923	1668	7601	330	1076		7136	80	226	284	385	337	362	327	293		3769	1556	4951	3300	664	3010	2887	1829	5	422	1728	48	53	180	153	1789	4357	1225	2380	202	290	2511	3439	362	395	1104	1639	3155
Cu	ssb1	glycerol	4	5	5453	1390	6052	291	1047		8119	44	211	387	605	309	448	268	230		4095	1061	4431	3414	453	3158	3693	1717	3	406	2197	82	20	251	260	2326	4605	1258	1866	213	350	2499	3199	457	589	932	1682	4060
Cu	ssb1	glycerol	8	1	4864	796	2937	127	641	14	6640	25	132	987	154	264	109	126	70		1473	802	2999	1102	454	2044	1347	1583	5	110	1165	13	88	124	143	1184	2794	703	1537	396	102	1451	1813	266	125	452	1053	945
Cu	ssb1	glycerol	8	2	5077	748	3562	147	577		7417	51	150	185	239	169	120	122	132		1973	778	4010	1142	592	2127	2002	1201		193	1150	5	23	118	108	1414	3590	694	1506	111	125	1699	2208	412	114	616	1215	1528
Cu	ssb1	glycerol	8	3	3989	802	2520	65	486	3	6455	25	69	108	182	114	153	109	68		1786	692	3258	1849	214	1864	1572	1139	1	128	994	4	20	107	88	1389	2458	1024	1893	84	103	1815	1888	235	83	502	830	1292
Cu	ssb1	glycerol	8	4	3302	621	2549	155	397		4676	28	134	191	326	168	194	192	133		1361	449	2832	1197	387	1668	1413	996		181	879	17	19	123	142	848	2306	526	1663	115	154	1629	1578	165	157	503	746	1125
Cu	ssb1	glycerol	8	5	4876	1029	3673	199	692		8656	61	182	176	301	222	270	211	180		2764	928	5933	2827	408	3148	2853	1704		358	1759	43	27	227	126	1481	4831	982	2355	101	230	2265	2615	404	185	1089	1511	1957
Cu	ssb1	cholesterol	0	1	3943	1979	16566	281	425	1	15655	47	182	752	422	220	500	338	226		1340	1612	1639	3106	541	1303	1174	907	3	414	1059	18	112	431	168	1801	3046	565	1301	155	294	1152	1475	278	51	1294	1126	3460
Cu	ssb1	cholesterol	0	2	5178	2002	19693	354	482	3	17097	59	160	610	785	290	411	279	325		1385	2002	2267	3174	887	1736	1129	1091		359	1308	33	22	572	165	1891	2649	696	1416	168	392	1428	1733	278	104	1383	3628	6685
Cu	ssb1	cholesterol	0	3	5198	1783	15113	333	379	1	13849	39	174	934	671	332	420	329	316		1204	1872	1871	2848	655	1640	952	939		372	869	106	122	533	247	1674	2572	570	1076	168	357	1498	1298	152	54	1186	1583	3506
Cu	ssb1	cholesterol	0	4	3799	1382	12991	357	421	1	12383	53	207	1222	919	285	612	261	346		1142	3703	1858	3484	785	1419	856	829		389	933	13	27	458	322	1500	1909	568	1043	135	300	1350	1429	236	81	864	1592	2653
Cu	ssb1	cholesterol	0	5	2702	1424	12202	165	203		10610	39	102	612	399	121	251	205	207		995	2267	1673	2216	530	1148	923	599	3	241	705	11	16	359	191	1392	1794	465	760	116	165	779	1094	172	36	785	1046	2640
Cu	ssb1	cholesterol	1	1	7304	1519	13612	212	532		22846	34	105	712	355	214	279	288	208		2575	3588	3622	5903	1201	3221	3099	1785	2	244	2050	19	104	338	149	2447	5073	1451	1971	155	208	2151	3228	539	65	1387	1654	3880
Cu	ssb1	cholesterol	1	2	6379	1036	14097	273	678	3	15701	32	103	540	368	219	294	235	201		2252	2872	4583	5030	800	2518	2688	1277		362	2012	54	56	255	252	2749	5597	1213	1689	160	242	2621	3129	543	54	1042	1554	4766
Cu	ssb1	cholesterol	1	3	6430	1057	10166	256	445		12979	49	157	460	399	251	327	221	241		2185	2028	4025	4026	594	2449	1883	1855	1	294	1555	29	23	361	185	2778	2991	940	1526	147	256	1588	3617	489	63	1147	1682	3347
Cu	ssb1	cholesterol	1	4	9143	828	9586	199	412		18292	31	172	829	466	214	327	226	184		2558	2162	2887	4510	688	2208	1976	1643	3	333	2158	18	13	300	195	1878	4874	960	1755	110	207	1765	2482	517	96	977	1256	2461
Cu	ssb1	cholesterol	1	5	4111	1069	8088	196	2162		15080	30	106	506	360	174	223	252	142		1736	2485	2905	5148	502	2415	1657	1035	1	222	1179	15	12	258	277	2217	3645	725	1097	124	231	1298	2225	233	67	699	1033	2535
Cu	ssb1	cholesterol	2	1	8281	1019	8365	344	822		20761	37	109	557	415	394	343	238	215		3176	1743	4123	4323	481	3635	3126	1997	4	256	2087	26	12	353	218	1730	4572	1290	2113	176	387	1993	3455	643	47	1033	1348	3174
Cu	ssb1	cholesterol	2	2	10825	1222	10132	358	829	2	19986	66	181	819	420	285	472	476	282	1	3910	5064	7868	6450	940	4955	4516	2409		427	4037	41	52	346	204	2765	7453	1604	2844	201	345	2767	6192	494	68	1525	1513	5260
Cu	ssb1	cholesterol	2	3	12324	1056	8882	168	609		21765	16	67	299	176	105	194	166	178		3317	1874	4060	4096	422	4692	3412	2610	2	250	2716	21	14	212	94	2047	8337	1696	1563	86	204	2611	3902	1134	39	1096	1713	5431
Cu	ssb1	cholesterol	2	4	10875	1242	10904	294	982		18363	35	157	655	397	270	416	374	244		3708	2561	8801	6458	744	4181	3736	2256	2	376	4404	61	41	331	211	4250	7509	1600	2390	103	352	2513	5248	571	58	862	2462	3323
Cu	ssb1	cholesterol	2	5	16280	1713	12486	242	1436		35805	32	118	374	428	311	360	250	211		4342	4847	9003	9875	634	7163	5480	3306	61	311	6335	23	28	279	197	4330	11124	2529	3793	119	248	5840	7905	1192	65	1613	3041	6157
Cu	ssb1	cholesterol	4	1	16376	1741	6958	403	1263		22879	71	137	602	417	331	534	387	410		5422	2026	8185	6017	671	5446	4174	5147		448	2876	24	7	333	308	2069	9828	1293	3408	108	339	3685	7566	847	90	1007	1507	2759
Cu	ssb1	cholesterol	4	2	8542	720	4772	405	1019		14242	46	99	519	201	218	469	282	193	1	2547	1290	6493	3099	595	5010	3129	1796		368	1939	43	8	184	201	1245	4596	1673	1963	141	267	1759	4408	577	92	809	891	1680
Cu	ssb1	cholesterol	4	3	14153	1225	6194	440	1220	1	21662	46	120	316	267	453	649	341	360		3193	1933	9068	4421	704	5699	4808	3392		315	4067	19	18	218	162	1723	7509	1018	2342	131	359	3109	5136	1275	66	1155	1595	2133
Cu	ssb1	cholesterol	4	4	9679	799	5268	309	1233		18357	27	86	298	602	269	379	268	239		3689	2383	8112	4307	749	6950	4819	2160	2	319	3101	31	38	207	165	1538	6682	1285	1529	164	264	2355	5036	616	61	778	1397	2610
Cu	ssb1	cholesterol	4	5	11262	1026	6474	587	1952		24190	42	85	237	269	267	427	469	296		5705	3037	7324	4244	991	5068	5559	3598	3	468	3786	23	19	230	181	3605	6409	1221	2161	202	340	3219	7216	640	62	1117	1269	2232
Cu	ssb1	cholesterol	8	1	3790	836	3328	184	432		44084	47	73	184	148	133	184	180	168		1326	1734	3877	1255	542	2169	3181	991		293	2582	43	4	132	128	1067	2323	573	1992	71	172	1925	2861	340	37	669	599	1175
Cu	ssb1	cholesterol	8	2	2806	369	2408	222	387		27726	48	63	254	187	160	317	179	179		1891	699	1973	1671	561	1788	1582	954		293	1096	13	38	153	330	1070	1908	891	1982	107	182	1484	2072	614	41	430	469	924
Cu	ssb1	cholesterol	8	3	3592	447	2420	135	293		25824	14	60	249	139	133	152	137	115		1880	551	2321	1223	275	2010	3349	984		168	878	15	14	91	87	450	1652	355	2576	137	117	1928	1795	944	30	335	467	816
Cu	ssb1	cholesterol	8	4	3576	331	2517	307	342		29284	43	118	245	227	195	338	239	417		1445	562	2857	1282	494	2420	1122	785	4	283	977	8	25	110	163	775	1916	891	1493	170	147	1160	1848	317	39	698	414	698
Cu	ssb1	cholesterol	8	5	4848	543	3757	215	536		33653	22	61	206	200	191	212	146	154		2079	1174	4347	2881	410	2932	2931	1703		169	1812	27	12	131	83	1126	2564	499	2002	80	125	1251	2570	1834	44	513	645	1645
Cu	ssb1	acetate	0	1	4115	3436	14175	13	299		11138			1	2	11	28				5849	3124	4781	5912	10	5744	3797	3148			4528			11	1	3516	8297	2106	3593			3882	5062	848	4	2328	2685	5937
Cu	ssb1	acetate	0	2	3980	3482	14705		256		8870			23	10	6			6		6048	3322	5067	5542	2	4849	3402	3125			3555	5				3317	7554	1747	3166			3472	5157	660		1670	1499	4576
Cu	ssb1	acetate	0	3	4390	3117	12502		167		8735			5		14	12				5701	3067	4847	5159	7	4357	3481	3155	4		3621				4	3153	7132	1727	3445	4	7	3494	4885	657		1655	1791	4358
Cu	ssb1	acetate	0	4	3937	3052	12685	20	230		7994					5	3	17			6486	3129	4589	5564	18	4497	3315	3137		6	3457					3375	7154	1964	3189			3435	5525	665	6	1577	1688	4096
Cu	ssb1	acetate	0	5	4164	3094	11461	6	241		7810			6	8	2		2			5690	3099	4715	5684	6	4414	3292	2988	3	11	3371	7			1	3102	7517	1741	2952			3200	4931	531		1596	1599	3977
Cu	ssb1	acetate	1	1	11921	1713	10233	3	921		14210	8	8			11	7	17	2		7125	3967	8495	6646	19	7127	6334	4559		8	5499	2		5	20	5212	11000	3118	5062	2	4	5172	8072	1275		1750	2121	4324
Cu	ssb1	acetate	1	2	9816	2047	10534		777	2	12033		1	2	2		3		5		6661	3543	7543	6307	27	6572	5621	4515	4	19	5384				11	4680	9833	2875	4720		2	4859	8031	1341		1800	2246	4775
Cu	ssb1	acetate	1	3	9834	1662	8893	11	700		11071			35	2	6	17	16	3		6055	3378	8109	6123	3	6209	5166	4286		5	5129					3926	9406	2429	3943			4858	7295	1183		1379	1676	3660
Cu	ssb1	acetate	1	4	12222	2002	9792		871		13728		5	21	6	2	9	6	4		7342	3564	9544	6571	6	7650	6202	4946			5814				4	4900	12001	2766	5235			5120	8592	1453		1787	2878	4865
Cu	ssb1	acetate	1	5	8536	1321	7380		899		10107	1			5		11	4	5		5489	3211	7058	5930	8	5686	5004	4028		8	4858		8	6	3	3891	8977	2086	3985	5	5	4740	7315	1003		1169	1740	3343
Cu	ssb1	acetate	2	1	12274	1597	7852	15	1249		11905	15	5	3				1	4		5867	3264	9300	5454		5794	5969	4174	6		5136					4444	9441	2099	4804		11	5014	7680	1391		1633	1884	3436
Cu	ssb1	acetate	2	2	16049	2117	10964	6	1590		16210			2	2		5	13			8150	3969	11288	7889	10	8376	7694	5378	3	13	7389		6		1	5921	13036	3431	6329			6601	10385	1898		1995	2831	5086
Cu	ssb1	acetate	2	3	12778	1388	7123	1	1159		12186		8		2		4	5	10		5876	2938	8715	5503	7	6344	5541	4152			5093			2		4321	9452	2354	5037			4710	7540	1581		1434	1745	3283
Cu	ssb1	acetate	2	4	16308	1638	8957	18	1703		15267			6	11		15	18	4		7347	3536	11248	6931	4	8017	7183	5247	12		6834			11	1	6122	12131	3314	6609		4	6282	9613	1973		1761	2556	4362
Cu	ssb1	acetate	2	5	18460	1743	8265	16	1621		14887			15							7102	4021	11029	7357	11	8683	7059	5953	1		7182					5636	11832	3097	6531		1	6707	10670	1868	4	1691	2429	4271
Cu	ssb1	acetate	4	1	20468	2031	8159	6	2652		17150	4					11	12	11		7268	3654	11592	5809	20	7054	7643	4890		4	5967			4	5	5378	10399	2566	6518			6505	8878	1972		1650	2433	3362
Cu	ssb1	acetate	4	2	17405	1599	7121		2249		15332				4	10			8		6061	3014	10041	5224	18	6662	6210	4681		10	5516					5007	9478	2370	5735			5165	8561	1725		1383	2333	2944
Cu	ssb1	acetate	4	3	20158	1923	7892		2835		17169			27			3		5		7184	3723	11540	5929	5	7060	7319	5166		6	5939				9	4817	10519	2613	5573	20		5927	8672	2026	6	1705	2286	3596
Cu	ssb1	acetate	4	4	21268	1800	7175	10	2918		17015			15	3		9	9	7		6602	3573	11266	6183	2	7064	6824	5343			6498			1		4830	10692	2405	6088	5	7	5914	8470	1933		1708	2192	3504
Cu	ssb1	acetate	4	5	23291	2018	8280	4	3132		20007			14		10	4		5		7996	3889	13591	7326	8	8836	8185	6473			7597					6406	12812	3609	7437	5	6	7294	10731	2277		1652	3009	4086
Cu	ssb1	acetate	8	1	11308	1562	3966	3	1828		16853			18	14		1		6		5029	2597	7014	3675		5216	5565	3395	1		4386		12			4033	8126	1585	4705	5		4373	6464	1335		1503	1833	2510
Cu	ssb1	acetate	8	2	9678	1596	3898	13	1364		16326			19	10		12				5092	2809	7424	3889	6	5158	5996	3660			4292			10		3737	7998	1759	4630		8	4301	6386	1430		1255	1873	2637
Cu	ssb1	acetate	8	3	9649	1382	3662	11	1411		15452		13	3	8	7					4477	2363	6497	3593	7	4799	5350	3400			4260			6		3378	7622	1642	4561	11	7	3997	6075	1205	11	1233	1754	2214
Cu	ssb1	acetate	8	4	11542	1804	4469	5	1912		17737		10	2		6			1		5346	2718	7657	4288	16	5567	6067	3694	3		4836			11	12	4180	8576	1849	4908	1	7	4593	7130	1259		1492	2218	2683
Cu	ssb1	acetate	8	5	13043	1674	4353		2054		19487	4	5	5	3	7					5636	3079	7969	4503	32	6088	5921	4236		5	4879	3	3	1	8	4489	9388	2153	5410		12	4647	7875	1744		1494	2312	2795
Cu	ssb2	glycerol	0	1	1535	636	3157	239	251		2256	99	442	1841	2049	499	453	405	501		6	337	1398	500	234	804	248	357		553	169		1	877	152		244	373	416	79	408	313	462	150	641	362	6	1238
Cu	ssb2	glycerol	0	2	2112	640	3561	418	472		2082	94	468	1188	2630	478	691	529	367			86	1712	379	113	1221	227	232		510	192			964	207		175	400	288	217	687	383	454	182	652	227		2020
Cu	ssb2	glycerol	0	3	3057	726	3470	455	456		1819	100	483	2861	2751	450	641	335	234			201	1908	460	208	1230	310	362		514	325			1678	283		339	410	423	85	301	870	783	190	1469	419		1634
Cu	ssb2	glycerol	0	4	1938	468	3756	405	283		2677	34	541	1609	1595	531	425	410	305			221	1350	1013	147	927	304	349		527	231			807	274		160	617	421	70	321	619	463	233	400	465		1721
Cu	ssb2	glycerol	0	5	1990	920	3532	596	239		2921	63	577	2701	3095	747	710	420	166			159	1466	556	264	1178	678	282		444	228			866	422	3	204	453	643	139	347	499	596	144	404	460		1940
Cu	ssb2	glycerol	1	1	1171	271	1532	277	428		1528	14	290	755	1194	365	448	343	395		2	118	768	291	354	770	112	323		416	125			332	180		128	213	456	111	398	250	435	119	311	212		912
Cu	ssb2	glycerol	1	2	3128	376	2115	689	323		2072	27	300	1360	1628	968	948	507	248			154	1464	552	77	1561	339	478		676	234			909	199		174	396	526	122	433	537	555	345	695	847		1276
Cu	ssb2	glycerol	1	3	2000	363	2301	263	315		1625	46	345	1403	1703	755	732	336	355			68	1848	1462	106	1093	330	260		758	293			1319	695		656	446	409	251	344	327	629	299	881	401		1392
Cu	ssb2	glycerol	1	4	2514	612	3028	377	370		1728	24	466	1186	1288	569	603	720	540		3	188	1237	1126	721	1407	497	439		617	330			1125	398		307	391	627	174	489	457	591	221	643	329		1492
Cu	ssb2	glycerol	1	5	1806	462	2531	718	460	2	2573	73	583	3008	1654	846	1014	487	368		4	232	2718	831	282	1560	445	1088		1407	329			1409	400		385	632	805	250	657	489	895	231	858	1206		2416
Cu	ssb2	glycerol	2	1	2334	509	2724	474	410	1	1441	36	454	1738	1589	679	610	345	421		3	175	1830	472	473	1158	458	517		541	293			741	230		299	467	2899	67	359	455	1824	200	541	489		1509
Cu	ssb2	glycerol	2	2	2979	374	2584	626	326		1981	43	631	1150	1773	773	900	435	304			125	2625	756	108	1256	712	430		1471	222			991	269		708	566	1122	64	764	653	762	197	664	487		1566
Cu	ssb2	glycerol	2	3	2031	387	2282	342	374		2044	20	380	864	2043	1017	597	383	482			98	1990	882	153	1482	341	304		776	853			1017	214		387	253	445	196	423	495	736	210	699	648		1442
Cu	ssb2	glycerol	2	4	3728	696	2845	740	337		3373	80	601	1911	2074	1389	1043	686	424			158	3130	1526	132	2420	706	579		1125	451			1375	787		223	587	922	152	676	1316	888	408	1601	762		3409
Cu	ssb2	glycerol	2	5	2095	372	2585	408	336		2178	57	462	1585	1719	1519	1141	904	406			487	3056	996	311	2768	542	432		1570	326			2308	357		963	637	759	234	771	728	972	307	943	549		1661
Cu	ssb2	glycerol	4	1	1453	191	1155	204	367		1031	22	254	477	710	401	379	255	172			141	1729	222	362	959	127	269		312	122			442	166		147	230	286	132	284	229	396	67	294	200		624
Cu	ssb2	glycerol	4	2	1885	133	1483	378	236		1066	17	517	781	1029	663	781	316	295			81	1807	416	126	946	329	326		507	180			983	175	2	233	693	553	112	499	551	1317	157	611	393		1545
Cu	ssb2	glycerol	4	3	3170	326	2519	644	361		2106	35	911	1176	1532	848	722	800	523			134	2605	682	139	1794	664	512		1398	427			879	161		222	438	979	244	653	809	890	328	600	506		1250
Cu	ssb2	glycerol	4	4	2291	396	1740	497	273		1307	73	388	882	1093	729	519	382	265			183	1740	662	127	1304	930	319		502	178			883	183		108	277	597	140	585	552	689	259	697	338		1063
Cu	ssb2	glycerol	4	5	2361	355	1754	514	569		1958	33	559	1640	1950	955	1176	589	320			189	2106	906	228	2203	939	511		1054	224			1409	364		438	666	615	283	847	452	868	215	4169	853		1849
Cu	ssb2	glycerol	8	1	2005	286	1158	285	298	11	1319	51	447	1143	1071	669	511	427	194			86	2353	386	106	1022	252	339		467	141		59	525	283	19	374	298	328	292	585	332	597	109	439	315	33	650
Cu	ssb2	glycerol	8	2	2607	353	1523	569	436		2547	96	576	525	1916	919	869	517	448			233	2958	581	292	1703	520	378		2030	226			1100	711		233	362	643	118	487	583	743	159	692	520	4	1081
Cu	ssb2	glycerol	8	3	1968	158	988	460	384		1459	126	381	712	1137	648	671	693	358			147	2036	637	121	1653	257	501		693	358		3	760	268		185	277	603	130	382	432	686	142	701	525		640
Cu	ssb2	glycerol	8	4	2705	349	1265	598	311		1922	59	562	728	1543	2092	821	583	614			163	2654	695	217	2365	574	400		821	312		8	1021	317		304	308	855	338	616	564	763	215	887	590	4	1414
Cu	ssb2	glycerol	8	5	3584	436	1835	937	580	1	4413	70	816	1037	2034	1595	1567	972	951			449	3357	1342	532	3597	1082	955		1883	562			2010	703		484	682	1712	484	855	1141	1769	290	1799	851		1260
Cu	ssb2	cholesterol	0	1	3538	588	8227	1277	304		5767	55	670	3727	2086	607	1216	847	535			1020	1451	1189	799	1929	846	471		885	514			2604	806		487	406	1693	235	1006	545	1127	320	312	1048		3383
Cu	ssb2	cholesterol	0	2	3931	739	6059	663	337	2	10293	62	554	3190	2424	1249	1067	873	481			644	2167	3113	577	2272	653	1219		1245	291			2383	591		489	578	1855	512	1500	1307	1172	434	560	1086		6512
Cu	ssb2	cholesterol	0	3	2944	1130	7231	578	310		5827	89	601	2394	3036	1283	1244	699	438			496	2162	1763	387	2300	674	749		796	364			3366	361		545	391	807	804	453	623	992	227	202	985		2596
Cu	ssb2	cholesterol	0	4	3654	1005	7425	557	494	5	12740	80	788	4125	3571	1266	1160	565	521			1454	1617	2095	290	2485	531	930		1223	391		5	1928	775		692	475	1531	220	732	918	716	332	431	1107		3549
Cu	ssb2	cholesterol	0	5	2764	971	6736	762	626		9218	105	262	2879	2718	919	941	499	498			1473	3526	1477	916	1937	320	746		903	365			2111	509		271	657	1191	524	643	911	766	229	213	578	4	2764
Cu	ssb2	cholesterol	1	1	4297	516	3091	669	324	1	2927	18	237	1642	1549	657	757	757	598			459	1723	1197	232	3659	720	1318		796	246			1769	415		471	308	398	86	947	574	1514	163	96	858		1902
Cu	ssb2	cholesterol	1	2	4911	392	3233	716	302	1	4933	37	384	2502	2512	1118	1011	912	601		5	249	2087	1775	203	2290	496	537		2776	784			794	1084		352	487	515	120	791	714	974	236	159	902		1301
Cu	ssb2	cholesterol	1	3	5156	431	4692	1388	460		7079	70	962	1913	1712	2029	1376	1016	711			400	3998	2486	573	4126	506	1381		1282	560			2117	591		820	495	768	645	808	1049	2149	287	220	649		2538
Cu	ssb2	cholesterol	1	4	3673	253	4013	819	486		4900	58	389	1621	2119	828	1944	1151	545			257	2415	2375	643	2408	768	999		1691	508			1184	872		578	431	596	153	800	753	1209	234	168	1718		1552
Cu	ssb2	cholesterol	1	5	4537	344	3544	748	376		3594	49	170	2296	2852	759	1229	747	463			265	1813	4605	251	2720	348	744		1148	608			2154	3568		528	420	2643	744	1369	432	1071	641	257	1185		2144
Cu	ssb2	cholesterol	2	1	19171	818	5412	3250	1088	1	11632	123	690	3968	4701	4349	3032	1982	2444			1147	10545	5574	1506	16834	1179	2984		2595	3408		4	3408	1770		1992	780	2473	981	3089	2886	2829	1712	205	4494		5923
Cu	ssb2	cholesterol	2	2	16468	562	3608	2199	1215		8553	225	784	2450	3295	1968	2819	2709	1966			758	6111	4704	2004	8343	1809	1698		2704	562		4	2307	1374		877	714	986	500	1478	1022	4154	637	417	2515		3132
Cu	ssb2	cholesterol	2	3	4504	195	1917	549	268	2	2467	24	173	1542	1056	524	1037	742	607			198	2789	767	199	2326	410	514		726	743		3	681	387		246	353	1058	143	1221	525	1562	118	37	1630		3017
Cu	ssb2	cholesterol	2	4	8123	383	3569	1413	592	1	7912	29	317	1718	3358	1418	1418	1314	1159			337	5704	2040	186	4768	974	1139		2073	689			2101	793		756	602	947	334	1603	1568	2093	461	270	3140		2284
Cu	ssb2	cholesterol	2	5	7392	276	3467	2023	688		5968	47	536	2522	5344	2451	2581	1814	1076			851	5109	2122	1061	5687	1363	1234		3089	781			3312	2699		775	896	1332	116	1435	1658	2163	809	338	1751		4287
Cu	ssb2	cholesterol	4	1	31389	601	4283	3351	2052	3	11204	144	785	2909	5208	3157	5095	2784	3930			1735	17782	7022	4172	15395	1721	2690		3422	1577			4365	3424		1952	1587	2015	447	2026	2307	8779	1506	645	5296		4521
Cu	ssb2	cholesterol	4	2	16363	378	2212	3955	1339		8343	363	228	2057	2208	1551	2312	1600	1271			522	12306	2084	584	9471	1016	1845		2574	555			1235	1342		999	545	3755	731	1700	1356	2893	550	765	1978		968
Cu	ssb2	cholesterol	4	3	13632	352	2027	3907	1052	1	8551	405	296	1067	2583	5965	8443	1876	4648			315	6066	2967	1101	18841	1288	4490		2124	995			1757	1011		1426	432	756	469	3351	1927	1932	509	257	1045		979
Cu	ssb2	cholesterol	4	4	21028	426	2993	1773	2089	1	7978	83	362	1745	9549	1883	4166	2180	1859			863	9132	1775	2830	8015	1467	2031		3177	1167			1796	882		3747	431	2134	622	1907	1144	2677	1240	188	2624		2337
Cu	ssb2	cholesterol	4	5	15416	422	2379	7525	1540	1	12879	256	610	1468	3132	2989	4096	4330	2634			275	8970	2421	809	14794	1657	1659		4720	941			2406	1145		1431	509	1099	561	3665	1319	3256	712	347	1545		1898
Cu	ssb2	cholesterol	8	1	3393	363	1400	1112	790		7306	153	244	673	1001	909	1302	899	699			215	6241	1102	1300	6910	1004	1110		1467	350			867	671		396	320	543	344	911	983	2217	794	246	782		803
Cu	ssb2	cholesterol	8	2	4675	313	1586	1947	731		15976	171	313	1151	1776	1341	2649	2164	962			471	5643	2749	2329	10394	1590	1744		2928	1715		30	1091	1534		816	412	1289	974	1920	1437	2357	494	145	2080		1198
Cu	ssb2	cholesterol	8	3	2547	219	1745	821	633	2	14908	91	323	878	1137	777	1620	811	701			205	3343	631	610	7296	1007	818		1689	732			1249	594		359	268	1039	1437	1077	733	2675	644	184	819		943
Cu	ssb2	cholesterol	8	4	6109	246	2761	3188	1135		11878	105	627	944	2549	2288	4511	2978	6568		1	167	5675	4862	735	11619	1606	3575		2999	1138			1232	772		801	591	1924	520	1387	2139	4200	685	254	2122		1555
Cu	ssb2	cholesterol	8	5	5879	440	1428	1893	974		13119	96	287	970	2180	1788	3065	1347	1273			272	6094	1876	1346	9987	1449	855		1693	2089			1270	438		744	497	1059	362	1226	1273	2616	735	281	805		1303
Cu	ssb2	acetate	0	1	5729	1078	3897	2381	207	5	4793	94	650	5703	3490	4065	5469	3240	3279			1025	3332	3641	199	11046	1952	3065		3770	1543		10	4220	1910		2435	1429	2347	1045	3631	2277	4476	709	2114	5097		6597
Cu	ssb2	acetate	0	2	5989	1604	4805	2961	317	6	5700	105	995	9334	3994	4613	5849	4716	3470		3	1259	3851	4552	304	14699	2317	3867		5046	2435			5103	2498	3	2362	1641	3149	953	3609	4453	5702	819	2236	4540	5	9343
Cu	ssb2	acetate	0	3	5448	1089	3370	2441	192	2	4066	125	678	5109	2864	3311	4344	2933	2407			795	3422	3390	204	10386	1651	2930		3684	1628		6	3304	1483		1830	1298	2581	928	3100	2142	4050	519	2046	3672		4054
Cu	ssb2	acetate	0	4	4130	1029	3229	2136	176	7	3297	75	536	4567	2457	2896	3812	2475	2139			749	2418	3634	225	9152	1416	2153		3355	1559		9	2851	1551	6	1449	1263	1870	748	2887	2061	3600	553	2044	3503		3907
Cu	ssb2	acetate	0	5	3575	983	2544	1687	267	2	2550	65	438	4072	1727	2256	3302	2159	1513		3	547	1938	3007	184	7376	1153	1942		2674	1278		12	2257	1162	4	1133	872	1406	525	2181	1617	2784	474	1654	2593		2910
Cu	ssb2	acetate	1	1	9576	783	2436	3626	560	10	4435	123	737	3859	4816	3848	5594	4013	2928			740	7105	4119	475	17185	2520	3566		4855	2121	12		3825	1874	4	2027	1502	2753	1141	4147	3231	5516	932	2773	3524	5	3842
Cu	ssb2	acetate	1	2	8739	809	2337	3257	480		4345	166	761	3691	4126	3737	5241	3791	3032		5	827	6715	3918	412	16379	2496	3079		4706	2068	10		3517	2110		1906	1563	2413	1232	3648	3087	5764	872	2839	3622	2	3946
Cu	ssb2	acetate	1	3	8205	654	2214	3028	474		4223	116	679	3475	4062	3636	4546	3181	2735		1	741	6046	3362	373	14752	2036	2821		3830	1637		6	3565	1655	1	2014	1308	2157	1069	3500	2759	4951	979	2722	3016	9	3824
Cu	ssb2	acetate	1	4	8492	688	2233	3126	535	6	4366	109	589	3332	4369	3894	5093	3716	2830		4	799	6456	3370	347	15679	2624	3511		3677	1901		11	3398	2044		2358	1650	2500	1236	3915	2711	5437	1109	2771	3422		4182
Cu	ssb2	acetate	1	5	16737	1132	3851	6578	1315	3	8875	280	1211	6479	7421	6450	9314	5828	5328			1613	11743	5944	665	28752	4673	6040		5652	3742		20	6592	3233		4049	2798	5546	2527	7747	5202	9280	1772	4061	6300		8303
Cu	ssb2	acetate	2	1	11206	631	1872	3828	998	6	4894	171	653	2844	5223	3775	5119	3999	2757			882	8986	3469	538	17492	2563	3394		4740	2315	10	7	4059	2109	4	1944	1592	3202	1158	3904	3278	6067	1375	3018	2932		3428
Cu	ssb2	acetate	2	2	12473	621	2130	4114	1184	2	5536	164	681	3428	5604	4479	5988	4440	3093			1008	10095	4171	645	19994	2950	3633		5210	2635			4200	1966		2312	1799	3362	1153	4843	3502	6825	1319	3595	4032	5	3940
Cu	ssb2	acetate	2	3	15452	842	2199	5074	1684		6382	319	970	3675	6847	5745	6570	5097	3855			1155	12512	4412	707	22859	3496	4714		5113	2830		3	5756	2821		2836	2113	4350	1708	5552	4112	7411	1565	3408	4527		4731
Cu	ssb2	acetate	2	4	13827	961	2386	4843	1044	7	5176	241	798	3393	5974	5145	6898	5170	4104	8	17	885	10631	4898	692	22639	2861	4090	7	5919	2708	10	17	4590	2464	7	2484	2087	3757	1501	4714	3842	7527	1382	4101	3444	3	3926
Cu	ssb2	acetate	2	5	13571	817	1823	4500	972	17	5197	183	793	3362	6270	4140	6389	4531	3507		5	956	10223	4293	727	22194	2843	4343		5413	2658		64	4677	2202	19	2404	1870	3460	1762	4601	4060	6994	1507	2893	3649	15	4144
Cu	ssb2	acetate	4	1	14006	759	1647	4220	1407	1	4909	364	607	2590	5259	4466	5087	3934	2623	3	3	807	12577	3179	656	16764	2776	3482		4667	2148			4021	1797	19	1955	1183	2786	1330	3791	3402	5684	1137	3305	2799		2895
Cu	ssb2	acetate	4	2	11549	694	1379	3640	1106		4434	219	490	2223	4898	3895	4750	3419	2619			858	10391	3154	710	14959	2568	3144	4	4333	1758	17		3630	1597	5	1657	1114	2709	1168	3841	2816	5402	1321	2822	2590	11	2711
Cu	ssb2	acetate	4	3	13603	628	1731	4470	1101	1	4967	260	608	2453	5484	4691	5571	4143	2668			882	12365	3291	695	17959	3005	3245		5133	2058	3	31	4209	1757	8	1963	1305	3168	1306	3677	3551	6179	1524	3245	3044	8	3062
Cu	ssb2	acetate	4	4	12727	767	1390	3854	1292	1	4932	165	486	2411	5343	4246	5247	3787	2623		13	753	12057	3107	795	16582	2569	3071		4734	1991		10	3725	1670	7	1748	1183	3011	1191	3533	3465	5660	1468	3060	2714		2762
Cu	ssb2	acetate	4	5	13146	751	1192	3939	1369	4	5154	253	628	2217	5331	4347	4967	4089	2516		10	845	11571	3444	714	18355	2775	3251		4783	1925		7	3895	1953		1726	1488	2856	1254	3717	3396	5734	1290	3062	2513		2790
Cu	ssb2	acetate	8	1	7052	676	1351	2839	1216	1	5573	293	665	2002	4454	3663	3637	2614	1942			700	7175	2166	629	10349	2287	2171		3209	1283		6	3258	1483		1261	854	2451	922	2664	2099	4127	1107	2150	1987		2334
Cu	ssb2	acetate	8	2	7495	729	1938	3353	1256	1	5410	208	873	2010	4958	4115	4005	3209	2359			692	8917	2413	544	12565	2450	2467		3697	1624	4	2	3893	1835		1671	998	2682	1094	3392	2823	4599	1244	2592	2141	7	2609
Cu	ssb2	acetate	8	3	5508	541	1005	2629	1152	1	4514	219	666	1694	3662	3293	3391	2847	1940			663	6142	1980	477	9941	2138	1966		3114	1240		1	3004	1391		1343	932	2363	845	2564	2572	3628	1064	1957	2015		2059
Cu	ssb2	acetate	8	4	7596	700	1078	3160	1259		5620	261	747	2085	4385	3920	4233	3030	2444		3	721	8086	2354	591	12409	2608	2386		4045	1563			3584	1484		1336	1083	2434	845	3027	2837	4539	1143	2495	2268	15	2355
Cu	ssb2	acetate	8	5	9760	899	1870	3750	1557		5823	370	694	2332	4855	4600	4665	3183	2518		5	865	10193	2741	918	14082	2970	2806		4214	1574		3	3985	1907	10	1584	1129	2513	1034	3726	2916	4860	1633	2866	2044		2086
Cu	ssb6	glycerol	0	1	4805	691	5514	546	245		3783	336	705	1115	1650	430	668	500	614		1491	268	508	736	6052	554	313	304		556	163	134	73	713	333		438	120		635	712	1185	386	150	490	966	179	758
Cu	ssb6	glycerol	0	2	3863	752	5144	592	259	2	3582	385	1002	1946	1478	403	597	683	618		1015	159	566	623	7206	453	484	345		723	313	196	84	335	217		611	219		662	488	646	402	122	663	557	341	881
Cu	ssb6	glycerol	0	3	4555	693	7147	412	277	2	4797	349	786	2459	1317	531	635	688	516		1470	182	524	797	6485	530	929	345		648	331	191	117	499	251		856	291		556	440	957	709	222	652	728	371	1246
Cu	ssb6	glycerol	0	4	3328	607	5576	451	250	1	3112	310	705	1214	1174	289	532	465	535		1554	137	487	579	4381	329	616	309		542	290	392	105	369	494		421	207	1	362	449	1656	369	192	568	509	237	1409
Cu	ssb6	glycerol	0	5	3874	632	4674	485	318		3652	223	770	1380	1356	349	426	707	370		1203	171	408	988	3588	368	1244	341		558	237	167	62	787	218		827	343		594	600	798	435	186	498	608	191	782
Cu	ssb6	glycerol	1	1	6978	682	4878	1024	522		4906	259	862	1423	1902	907	881	1140	1051		2119	265	880	675	8273	814	827	612		998	622	159	143	630	438		1142	425		1231	877	1410	703	200	867	883	502	1082
Cu	ssb6	glycerol	1	2	10389	1234	7677	1473	600	3	5168	521	1355	2150	2218	837	2321	2205	1549		2561	442	1290	1764	9544	1096	1775	625		1333	561	327	538	625	1284		1697	435		1103	1559	1734	1375	305	1328	2116	589	1925
Cu	ssb6	glycerol	1	3	13728	889	8301	2751	793	3	10321	536	2247	3798	3614	1460	1469	1723	2404		4772	784	1827	2516	13198	2191	2574	817		1588	955	619	379	1158	2547		2264	1063		1909	1518	2177	1541	450	1371	1827	1417	2818
Cu	ssb6	glycerol	1	4	7220	853	6015	1734	631	3	4856	373	1418	1827	2475	927	1044	1993	1184		3690	231	1389	2031	10524	1481	1573	829		2205	1697	196	1338	1096	899	2	2481	478		1025	1710	1447	1294	327	1331	1977	795	2124
Cu	ssb6	glycerol	1	5	9271	631	5522	1443	808	1	5395	398	1012	2082	1753	1020	1731	1634	1308		1579	259	1516	1954	7532	984	2023	819		1012	1423	444	245	988	666		1566	354		1286	1188	1075	1134	505	978	1565	554	1904
Cu	ssb6	glycerol	2	1	6545	555	5181	1260	463		6138	593	1128	1443	2316	968	1144	1117	891		1236	486	1405	733	9057	1390	1102	791		944	828	205	110	687	531		747	248		1448	1570	1676	1105	226	1019	1361	691	1500
Cu	ssb6	glycerol	2	2	7367	607	5127	1920	355		5690	330	1145	1279	1723	944	1509	961	1592		3122	117	954	1352	7224	1092	1476	624		1233	794	126	134	568	1002		1390	261		900	1003	1148	1098	142	695	1106	756	1088
Cu	ssb6	glycerol	2	3	6313	508	4362	1308	244	1	4589	480	1202	1212	1474	976	1775	1455	1063		1715	448	982	1212	8237	1088	962	785		1290	479	147	146	641	626		1384	356		2046	1057	1900	1146	154	1026	1042	590	1425
Cu	ssb6	glycerol	2	4	5267	517	5482	1657	511	1	5271	464	1048	1036	2361	845	1257	1837	1089		3697	347	1270	1502	7421	1287	1305	1086		1203	710	431	222	733	799		1477	360		1286	1303	1800	1072	148	1328	1318	709	1141
Cu	ssb6	glycerol	2	5	6787	817	5809	2480	426	4	6461	410	1401	2036	2480	815	1855	1508	1576		3699	368	1442	2150	9371	1676	1235	658		1753	464	1002	163	1310	855		1215	591		916	866	1455	1470	240	1839	1468	895	1563
Cu	ssb6	glycerol	4	1	6251	466	3534	842	341		4150	304	1376	863	1402	808	1001	958	802		1108	216	897	684	8425	723	454	614		1062	403	143	195	486	415		808	240		1683	953	1110	1085	142	951	886	491	820
Cu	ssb6	glycerol	4	2	5003	711	4085	846	374	2	3646	325	1174	1190	1888	839	1070	1175	954		1105	318	1201	933	7046	907	1102	630		1403	530	169	135	622	668		784	192		1084	877	971	1178	156	855	1401	627	783
Cu	ssb6	glycerol	4	3	5972	511	4585	1199	378	1	4602	452	747	1232	2007	1167	1019	1880	1150		1392	307	1115	1140	6822	1147	817	880		2033	674	235	187	512	605		1311	252	1	1393	1160	1678	803	254	914	908	528	1374
Cu	ssb6	glycerol	4	4	6043	555	4192	1390	244	4	4384	511	1254	1176	2039	825	953	1074	1205		2403	411	1228	1319	6958	1405	1114	1407		1610	1347	287	276	712	438		1431	543		954	889	1329	1704	192	1037	1101	505	1369
Cu	ssb6	glycerol	4	5	5356	648	3820	1490	201	1	4634	571	1032	1701	2287	1140	1142	1310	1669		1832	400	1132	1460	6005	826	2358	870		957	1032	769	155	741	1057		1191	556		1163	1291	1673	1193	287	1953	1784	387	1102
Cu	ssb6	glycerol	8	1	7972	354	2581	706	377	10	3855	235	749	1239	1034	1061	676	794	693		511	184	906	550	9649	578	580	430		709	303	94	197	401	611	29	808	287		771	834	822	613	222	582	582	341	480
Cu	ssb6	glycerol	8	2	6123	506	3438	1006	375	1	4867	508	1111	977	1319	1290	952	936	777		1274	316	944	524	8645	833	532	638		1272	697	171	291	451	629		772	233		1642	763	1029	906	191	781	1003	459	642
Cu	ssb6	glycerol	8	3	4446	397	2183	521	195	2	3853	297	744	598	1143	1357	509	1052	737		1582	167	669	544	4906	786	502	607		832	512	133	184	793	335		541	289		1036	657	743	619	158	467	993	378	399
Cu	ssb6	glycerol	8	4	6863	434	3477	1554	458		4817	511	1310	1084	2069	1525	1463	1781	1498		1384	366	1402	1833	7244	1899	1125	740		1344	690	339	208	669	776		899	272		1860	1181	1091	939	215	1162	1701	539	839
Cu	ssb6	glycerol	8	5	6103	483	3310	2372	411	1	4843	595	1399	828	2374	1793	1892	2107	2266		2067	331	1621	1804	7514	1402	1181	1193		1934	1362	522	295	952	881		1721	485		1129	1324	1771	1516	251	1210	1667	595	1093
Cu	ssb6	cholesterol	0	1	1627	444	4771	230	79		6937	223	283	1248	408	277	186	200	280		276	350	452	700	984	131	177	172		211	159	57	50	426	229		202	142		424	333	533	346	120	69	388	89	998
Cu	ssb6	cholesterol	0	2	1707	949	5421	389	51		7229	200	275	2078	826	226	395	454	437		308	295	684	653	1507	306	483	178		262	146	23	50	492	302		390	139		339	214	452	344	99	392	401	92	658
Cu	ssb6	cholesterol	0	3	1974	318	3972	257	110		4984	148	208	2575	270	257	254	306	348		286	287	208	1742	1502	254	167	307		178	110	51	5	290	99		283	131		255	154	568	247	65	84	616	76	1688
Cu	ssb6	cholesterol	0	4	2345	515	6217	319	172	1	7125	242	340	1555	423	224	376	399	466		380	516	448	1535	1824	279	457	374		453	235	32	65	676	242		820	67		284	399	466	315	38	117	828	167	936
Cu	ssb6	cholesterol	0	5	1934	385	4736	511	172	1	5892	131	277	1640	485	278	453	556	396		280	311	184	975	1535	228	167	246		324	213	46	70	213	252		314	117		250	380	426	193	102	36	515	55	853
Cu	ssb6	cholesterol	1	1	9289	423	6306	1131	241	1	11396	273	300	2495	1187	1724	1215	1928	1842		1115	1038	1230	1891	7679	1215	703	628		1301	733	540	45	1967	671		1743	586		1358	964	1757	980	149	115	2391	283	1741
Cu	ssb6	cholesterol	1	2	11321	508	5631	1995	282		9144	294	512	1300	926	747	928	1188	1524		1718	772	1417	1858	8578	1435	1313	416		1373	572	816	285	1061	1694		1362	483		925	1046	1266	1114	296	99	2227	433	1592
Cu	ssb6	cholesterol	1	3	9078	548	5683	1914	600	2	14704	239	613	2462	1752	727	1536	2105	1609		1576	721	1414	4833	6754	796	965	513		2062	826	212	97	1466	576		2028	332		1708	2004	874	1189	310	58	1420	596	2630
Cu	ssb6	cholesterol	1	4	6263	424	5930	794	205	2	8080	206	462	1302	1032	374	864	797	772		2176	632	1282	1545	4613	1183	1364	547		933	541	419	181	1202	530		1141	233		571	1043	1962	986	162	98	1014	239	672
Cu	ssb6	cholesterol	1	5	7218	464	6036	1451	315	1	10482	470	442	1679	2032	469	1305	1769	1852		1101	1690	1912	2421	7035	1064	1009	460		966	531	219	272	538	1161		1176	346		868	709	1433	1021	158	41	2777	280	1576
Cu	ssb6	cholesterol	2	1	13752	368	4004	1194	319	1	8355	207	530	1348	1287	890	1615	1742	1205		1000	706	1873	2959	7146	1575	1334	1053		1653	830	220	160	1262	1514		1714	631		1698	1190	848	1493	340	98	2086	693	1063
Cu	ssb6	cholesterol	2	2	19017	476	6084	1704	490	1	16436	568	585	3117	1566	1104	2495	2658	2375		1385	508	3108	3976	11979	1503	2607	2184		1978	1150	536	286	962	1893		2312	1608		1941	3019	1264	4083	623	130	4136	1448	1407
Cu	ssb6	cholesterol	2	3	8588	195	3086	1303	295		5529	226	374	1074	667	462	679	1188	2099		877	158	1424	1286	5721	962	998	413		1278	609	236	105	682	591		1795	181		1375	763	985	1041	186	94	2459	296	813
Cu	ssb6	cholesterol	2	4	19889	543	8101	3335	570		19240	656	953	3661	2813	1590	4146	5701	2867		3251	1708	3556	4538	14422	1859	2656	1882		2149	1808	1396	325	1913	2211	1	2629	730		1373	2528	1266	2092	932	123	2593	1623	2078
Cu	ssb6	cholesterol	2	5	13321	309	6843	2985	678	2	12343	432	726	1768	2436	1015	2801	2248	2800		1595	1030	2685	3797	11593	2029	2379	1723		1706	1066	580	391	1494	1098	1	1556	796		1367	2196	1381	1749	250	108	2804	699	1868
Cu	ssb6	cholesterol	4	1	22504	186	3935	2644	519	1	10008	726	403	767	1405	963	2774	4135	4544		2678	313	1152	1561	11105	2658	1130	713		1928	796	369	173	960	1158		1808	281		913	2161	2209	1370	207	83	3346	842	665
Cu	ssb6	cholesterol	4	2	8303	183	3165	1843	630	2	5674	500	240	915	1409	542	2307	1939	1836		1381	669	1414	1800	9345	1174	1716	870		1591	1758	281	219	465	1645		1825	231		1630	1177	1638	1395	691	38	2119	743	651
Cu	ssb6	cholesterol	4	3	12110	191	2241	1024	227		16857	247	263	648	1097	751	982	2043	1728		689	318	1099	1590	7114	1124	1739	555		1160	659	286	270	259	814		1024	145		1043	3056	1356	1006	304	122	1932	397	590
Cu	ssb6	cholesterol	4	4	18575	193	3590	3824	571		14539	328	760	1228	2383	1046	2177	2982	1929		1745	399	2376	1894	12992	2197	2118	1070		2213	761	668	668	577	1711		2139	241		2844	2502	1274	2257	1362	91	2823	858	810
Cu	ssb6	cholesterol	4	5	15115	301	5470	2644	708	2	10483	422	315	817	1526	910	1612	3378	1619		2275	166	2078	2109	11427	1905	1166	2162		3020	1289	505	485	730	1804		2198	280		843	2688	1647	2807	273	146	3857	1866	1022
Cu	ssb6	cholesterol	8	1	8630	427	4287	1643	526		35388	735	229	851	953	636	1390	2422	3347		2088	506	2200	1619	9573	941	733	1529		1927	1188	1224	87	1870	812		1442	947		949	2506	1244	1652	2406	189	1912	446	589
Cu	ssb6	cholesterol	8	2	8792	219	6205	2308	988	2	38858	570	434	634	1008	609	2841	1032	2139		1464	1614	1014	634	8972	1316	1848	806		2184	635	414	940	654	5821		824	247		1409	899	1305	1334	708	388	1598	812	1306
Cu	ssb6	cholesterol	8	3	3772	201	3048	1350	315		16978	432	269	707	809	684	1271	1586	1054		1584	243	1014	825	5144	575	793	564		1439	278	265	148	275	588		1133	120		960	614	940	846	822	16	967	245	562
Cu	ssb6	cholesterol	8	4	17843	894	6603	3835	891	2	38740	1008	1430	1839	2286	2512	2543	2017	3579		5418	915	4408	4943	10420	1524	1646	1987		2813	849	301	428	447	2238		4435	831		2540	1395	2758	2128	1784	90	3371	756	785
Cu	ssb6	cholesterol	8	5	3967	256	2649	1980	222	1	20688	427	476	643	892	672	993	1288	1294		1220	327	915	973	5673	917	989	581		895	450	634	140	327	629		1134	328		743	761	1250	1247	192	114	707	545	465
Cu	ssb6	acetate	0	1	4368	1127	6784	1790	115	1	4732	400	908	3347	881	1450	2400	2437	2659		2936	839	2535	2351	3699	1842	1317	1297		2082	1491	126	375	1164	1004		2275	482		2080	2081	2091	1942	288	1031	3525	1040	1838
Cu	ssb6	acetate	0	2	4655	1302	6569	1756	105	4	5403	504	1007	3816	1029	1782	2699	2989	2820		3286	681	2810	3139	4247	2142	1425	1726		1976	1440	97	452	1189	1402		2580	588		2462	2456	2318	2464	325	846	4101	1179	2295
Cu	ssb6	acetate	0	3	3917	907	4802	1238	88	1	4244	260	719	2917	650	1251	2237	2443	2051		2273	591	2316	2173	3015	1340	1150	1166		1477	1160	105	356	1031	950		1815	428		1865	1672	1770	1775	224	704	2626	716	1591
Cu	ssb6	acetate	0	4	4266	785	4746	1485	104	1	4322	340	749	3117	690	1261	2495	2472	2715		2983	598	2375	2206	3214	2000	1096	1112		1574	1305	140	369	905	1136		2186	505		2051	1781	1662	1677	216	637	3675	1018	2251
Cu	ssb6	acetate	0	5	3680	855	4280	1270	61		3455	284	619	2842	652	1152	1985	2040	1903		2693	607	2039	2086	2642	1491	1192	976		1362	1104	93	410	790	1066		1671	417		1583	1558	1339	1466	241	649	2724	754	1576
Cu	ssb6	acetate	1	1	12959	766	4737	3408	469	4	7504	658	1316	2766	1858	2838	3924	4616	4188		3644	873	4299	3041	10370	3017	2620	2239		2832	2334	604	929	1772	2097		3807	907		3746	3801	3122	3599	620	1353	5557	2542	2663
Cu	ssb6	acetate	1	2	14250	766	5053	4032	462	7	8901	751	1349	3092	1948	2748	4078	5119	4809		3496	1133	4889	2924	10911	3361	2478	2521		2728	2518	592	983	2013	2511		3729	877		3961	4104	2956	3588	773	1136	5447	2672	2968
Cu	ssb6	acetate	1	3	15231	867	4936	3861	659	9	8966	805	1665	3249	2087	3047	4256	4926	4437		3978	1236	5282	3083	12124	3236	2748	2566		2487	2758	539	954	2134	2448		4217	1037		4979	3808	3824	3851	800	1260	6354	2546	3367
Cu	ssb6	acetate	1	4	13850	785	4989	3988	558	8	8729	941	1665	3340	2383	2885	3985	5196	4365		4122	1025	5076	3317	11949	3489	2746	2676		2563	2686	754	1016	2091	2327		4365	993		5360	4376	3544	4218	617	1224	6213	2914	3159
Cu	ssb6	acetate	1	5	13262	667	4070	3681	601	8	8253	673	1304	2869	1911	2362	3839	5008	4506		3970	1148	4470	2990	10992	3264	2796	2311		2445	2247	578	837	1766	2165		3643	783		4375	3788	3191	3543	683	1135	5380	2577	2631
Cu	ssb6	acetate	2	1	12495	592	2834	3654	556	3	5737	682	1173	2019	1828	2087	3075	3963	3492		2620	866	3586	2573	10402	2645	1817	1878		2625	1888	737	638	1422	1589		2778	558		3065	2825	2714	3138	749	1107	3893	1673	1402
Cu	ssb6	acetate	2	2	12628	629	3311	3481	634	4	6631	721	1211	2347	2129	2322	3418	4527	3968		3242	858	3559	2745	11123	2673	2198	1906		2457	2028	675	706	1745	1674		2671	762		3381	3234	3072	3195	684	1318	3962	1755	1812
Cu	ssb6	acetate	2	3	10692	474	2510	3216	419	4	4997	536	991	1695	1413	2044	2788	3535	3009		2302	669	2962	2237	8475	2184	1661	1816		2454	1644	712	522	1256	1519		2036	588		2705	2440	2501	2665	718	1129	3259	1382	1212
Cu	ssb6	acetate	2	4	14060	575	3311	4199	588	8	6447	832	1164	1988	1949	2256	4038	4364	3996		2894	909	4003	3038	11844	3153	2187	2171		3134	2244	846	777	1558	1804		3070	736		3676	3406	3250	3374	754	1422	4129	1670	1521
Cu	ssb6	acetate	2	5	15432	544	3086	4358	555	1	6709	873	1410	2293	2117	2392	4226	5006	4231		3302	1001	4427	3172	11887	3341	2375	2207		3500	2407	1055	859	1737	2013		3168	783		3673	3570	3341	3851	853	1524	4232	2118	1776
Cu	ssb6	acetate	4	1	16292	651	2818	3359	1282	5	7571	1059	1471	1722	3025	2462	3221	3824	3600		2990	935	3555	2191	14460	2703	2277	2056		2246	1997	1084	680	1601	1704		2721	687		3489	2984	3097	3042	999	1156	3976	1285	1588
Cu	ssb6	acetate	4	2	13237	667	2353	3383	863	3	6485	823	1059	1517	2559	2276	2911	3625	3280		2495	844	2821	2107	12009	2424	2106	1712		2434	1699	917	608	1480	1369		2209	517		2840	2546	2684	2534	798	1125	3040	1105	1191
Cu	ssb6	acetate	4	3	16860	688	2917	3945	1113	6	7949	949	1590	1843	3103	2791	3505	4355	3732		3139	988	4120	2357	14924	2893	2523	2099		2632	2112	1248	641	1942	1959	1	2760	682		3650	3102	2989	3059	1117	1241	4072	1458	1881
Cu	ssb6	acetate	4	4	16192	585	2372	3461	1059	7	7611	1052	1487	1660	2594	2402	2904	3575	3024		2833	844	3374	1871	13534	2602	2227	1867		1961	1856	965	698	1596	1675		2413	695		3434	2823	2911	2724	824	1023	3646	1373	1607
Cu	ssb6	acetate	4	5	17114	436	2310	3255	1108	11	7698	923	1420	1488	2245	2123	2933	3448	3198		2684	818	3795	1811	13823	2599	2010	1981		1721	1864	1027	681	1581	1689	1	2512	622		3548	2841	2656	2876	789	925	3642	1456	1523
Cu	ssb6	acetate	8	1	10378	675	2812	3299	1057	16	11204	1330	2025	1568	2959	2687	2793	3713	3206		3203	1029	3232	1701	10222	2531	2463	1919		1767	1799	890	625	1882	1957		2927	731		3626	2954	2686	2836	834	859	3555	1075	1487
Cu	ssb6	acetate	8	2	8844	742	2747	3254	858	6	9298	1139	1876	1467	2492	2343	2498	3502	3073		2688	919	3127	1633	8387	2421	2283	1608		1888	1690	1056	680	1739	1920	3	2491	593		3084	2711	2477	2460	874	967	3351	963	1304
Cu	ssb6	acetate	8	3	8923	688	2431	2972	1064	10	9894	1442	1776	1445	2713	2365	2682	3298	2931		2733	809	3110	1602	9079	2156	2295	1558		1985	1668	1007	562	1605	1774		2304	595		2878	2459	2530	2459	775	916	2968	832	1434
Cu	ssb6	acetate	8	4	10214	824	2927	3286	1043	8	9873	1237	1976	1526	2832	2562	2708	3682	3361		3009	864	3106	1700	9483	2436	2409	1875		1781	1873	948	667	1776	2093		2678	709		3127	2703	2695	2821	922	975	3373	973	1525
Cu	ssb6	acetate	8	5	12787	741	2965	3744	1126	10	11716	1528	2246	1634	3156	2867	2910	4000	3585		2965	946	3919	2099	11393	2664	2408	1952		2011	2113	1140	767	1707	2106		2869	702		3630	3052	2742	2789	1054	1034	3537	1099	1530
[truncated: 420 more columns]
