# Supplementary material for: An improved statistical method to identify chemical-genetic interactions by exploiting concentration-dependence
Source: PLoS One. 2021 Oct 1;16(10):e0257911. doi: 10.1371/journal.pone.0257911 (PMC8486102; doi:10.1371/journal.pone.0257911)
Supplement: S6 Table — (XLSX) [file pone.0257911.s007.xlsx]

## Sheet: Cu_cholesterol
	slope	Zrobust
Rv3913.trxB2	-0.00914562	-38.1415
Rv2228c.Rv2228c	-0.00601187	-25.0222
Rv0006.GyrA	-0.00527034	-21.9179
Rv2158c.murE	-0.00269292	-11.1277
Rv0364.Rv0364	-0.0015354	-6.28184
Rv3264c.manB	-0.00152463	-6.23675
Rv2182c.Rv2182c	-0.00148647	-6.077
Rv3279c.birA	-0.0012757	-5.19463
Rv0351.grpE	-0.00117168	-4.75914
Rv3805c.Rv3805c	-0.00108472	-4.39508
Rv0709.rpmC	-0.00106725	-4.32197
Rv1315.murA	-0.00102661	-4.15183
Rv2610c.pimA	-0.00101539	-4.10484
Rv2157c.murF	-0.000890457	-3.58183
Rv1476.Rv1476	-0.000812624	-3.25599
Rv1202.dapE	-0.000794863	-3.18163
Rv0636.hadB	-0.000725677	-2.89199
Rv1293.lysA	-0.000697621	-2.77453
Rv3277.Rv3277	-0.000695247	-2.7646
Rv0204c.Rv0204c	-0.000680444	-2.70262
Rv0164.TB18.5	-0.000645604	-2.55677
Rv2839c.infB	-0.000633795	-2.50733
Rv2225.panB	-0.000623172	-2.46286
Rv3917c.parB	-0.000587511	-2.31357
Rv3257c.pmmA	-0.000587023	-2.31152
Rv0504c.Rv0504c	-0.00056679	-2.22682
Rv2242.Rv2242	-0.000563781	-2.21422
Rv0902c.prrB	-0.000560614	-2.20096
Rv2987c.leuD	-0.000543368	-2.12876
Rv1699.pyrG	-0.000538246	-2.10732
Rv3644c.Rv3644c	-0.000519658	-2.02951
Rv3048c.nrdF2	-0.000504005	-1.96397
Rv0350.dnaK	-0.000500733	-1.95028
Rv0005.GyrB	-0.00048349	-1.87809
Rv1547.DnaE1	-0.000455383	-1.76042
Rv1689.tyrS	-0.000438853	-1.69122
Rv2927c.Rv2927c	-0.000436459	-1.6812
Rv1836c.Rv1836c	-0.000431152	-1.65898
Rv2155c.murD	-0.000408984	-1.56618
Rv0284.Rv0284	-0.000395576	-1.51005
Rv2413c.Rv2413c	-0.000366518	-1.38839
Rv3255c.manA	-0.000352528	-1.32983
Rv0703.rplW	-0.000334372	-1.25382
Rv1348.Rv1348	-0.000332076	-1.24421
Rv3009c.gatB	-0.000321212	-1.19872
Rv3222c.Rv3222c	-0.000319603	-1.19199
Rv3722c.Rv3722c	-0.000314595	-1.17102
Rv1695.ppnK	-0.000309128	-1.14814
Rv2477c.Rv2477c	-0.000303236	-1.12347
Rv3604c.Rv3604c	-0.000302391	-1.11993
Rv2925c.rnc	-0.000284861	-1.04654
Rv2509.Rv2509	-0.000278688	-1.0207
Rv0046c.ino1	-0.000268518	-0.978123
Rv2906c.trmD	-0.000260414	-0.944197
Rv0721.rpsE	-0.000252354	-0.910456
Rv0347.Rv0347	-0.000245359	-0.88117
Rv0949.UvrD1	-0.000227514	-0.806466
Rv0788.PurQ	-0.000223961	-0.791592
Rv3582c.ispD	-0.000223752	-0.790717
Rv1600.hisC1	-0.000220735	-0.778085
Rv2554c.Rv2554c	-0.000217045	-0.762636
Rv2720.lexA	-0.00021346	-0.747628
Rv2764c.thyA	-0.000213358	-0.747201
Rv2152c.murC	-0.000201175	-0.6962
Rv1631.coaE	-0.000199632	-0.689739
Rv0733.adk	-0.000195992	-0.6745
Rv0060.Rv0060	-0.000193308	-0.663264
Rv1177.fdxC	-0.000192788	-0.661087
Rv1459c.Rv1459c	-0.000190267	-0.650533
Rv2439c.proB	-0.000190194	-0.650228
Rv2156c.mraY	-0.00018502	-0.628568
Rv2192c.trpD	-0.000174974	-0.586508
Rv1480.Rv1480	-0.000171376	-0.571449
Rv3281.Rv3281	-0.000171348	-0.571329
Rv2524c.fas	-0.000170487	-0.567726
Rv2201.asnB	-0.0001681	-0.557731
Rv2017.Rv2017	-0.000165803	-0.548117
Rv1475c.acn	-0.000162592	-0.534672
Rv3909.Rv3909	-0.000160866	-0.52745
Rv3628.ppa	-0.000159762	-0.522828
Rv0282.Rv0282	-0.000157551	-0.513572
Rv3053c.nrdH	-0.000156987	-0.511211
Rv2988c.leuC	-0.000153508	-0.496645
Rv0417.thiG	-0.000146035	-0.465358
RV2245.kasA	-0.000140201	-0.440935
Rv2050.Rv2050	-0.000137716	-0.430533
Rv0707.rpsC	-0.000132232	-0.407574
Rv2870c.dxr	-0.000127075	-0.385985
Rv3635.Rv3635	-0.000126317	-0.382811
Rv3863.Rv3863	-0.00012495	-0.377088
Rv3608c.folP1	-0.000119978	-0.356275
Rv3372.otsB2	-0.000117148	-0.344425
Rv1697.Rv1697	-0.000114207	-0.332114
Rv1479.moxR1	-0.000113279	-0.328227
Rv0732.secY	-0.000111546	-0.320973
Rv3210c.Rv3210c	-0.000107275	-0.303093
Rv2440c.obgE	-0.000106378	-0.29934
Rv1408.rpe	-0.000105708	-0.296532
Rv0206c.mmpL3	-0.000104112	-0.289851
Rv2678c.hemE	-0.000101426	-0.278608
Rv1463.Rv1463	-0.000100714	-0.275624
Rv1306.atpF	-0.000100325	-0.273997
Rv3801c.fadD32	-9.65771e-05	-0.258307
Rv3462c.infA	-9.02301e-05	-0.231736
Rv2343c.dnaG	-8.64788e-05	-0.216031
Rv0512.hemB	-8.46892e-05	-0.208539
Rv3356c.folD	-8.36586e-05	-0.204225
Rv1094.desA2	-8.28181e-05	-0.200706
Rv3781.rfbE	-8.27163e-05	-0.20028
Rv3809c.glf	-7.33698e-05	-0.161152
Rv3245c.mtrB	-7.17536e-05	-0.154385
Rv1300.hemK	-7.15918e-05	-0.153708
Rv0524.hemL	-7.09489e-05	-0.151017
Rv0410c.PknG	-6.94178e-05	-0.144607
Rv0112.gca	-6.90228e-05	-0.142953
Rv2783c.gpsI	-6.88065e-05	-0.142048
Rv2051c.ppm1	-6.86658e-05	-0.141459
Rv3754.tyrA	-6.77322e-05	-0.13755
Rv0526.Rv0526	-6.71342e-05	-0.135047
Rv0429c.def	-6.69471e-05	-0.134263
Rv0291.mycP3	-6.68113e-05	-0.133695
Rv2190c.Rv2190c	-6.68009e-05	-0.133651
Rv1601.hisB	-6.54003e-05	-0.127788
Rv1382.Rv1382	-6.39931e-05	-0.121897
Rv0472c.Rv0472c	-6.12751e-05	-0.110518
Rv2006.otsB1	-6.12413e-05	-0.110376
Rv3645.Rv3645	-6.09036e-05	-0.108963
Rv3006.IppZ	-5.838e-05	-0.0983978
Rv2145c.wag31	-5.79034e-05	-0.0964025
Rv3565.aspB	-5.75687e-05	-0.0950013
Rv0542c.menE	-5.75277e-05	-0.0948299
Rv1201c.Rv1201c	-5.72541e-05	-0.0936844
Rv2442c.rplU	-5.61855e-05	-0.0892107
Rv0041.leuS	-5.5321e-05	-0.0855914
Rv2587c.secD	-5.35654e-05	-0.0782419
Rv3028c.fixB	-5.25799e-05	-0.0741163
Rv2890c.rpsB	-5.22256e-05	-0.0726328
Rv2984.ppk1	-5.2122e-05	-0.072199
Rv2980.Rv2980	-5.11021e-05	-0.0679294
Rv0228.Rv0228	-4.98624e-05	-0.0627395
Rv0423c.thiC	-4.97691e-05	-0.0623487
Rv0118c.oxcA	-4.85858e-05	-0.0573951
Rv0974c.accD2	-4.83201e-05	-0.0562826
Rv0938.ligD	-4.78007e-05	-0.0541086
Rv0525.Rv0525	-4.57204e-05	-0.0453993
Rv0824c.desA1	-4.51381e-05	-0.0429618
Rv0414c.thiE	-4.50424e-05	-0.042561
Rv0382c.PyrE	-4.47252e-05	-0.0412331
Rv3001c.ilvC	-4.46719e-05	-0.0410098
Rv0283.Rv0283	-4.21731e-05	-0.0305489
Rv3907c.pcnA	-4.17247e-05	-0.0286718
Rv0066c.icd2	-4.13661e-05	-0.0271704
Rv2454c.Rv2454c	-4.02301e-05	-0.0224147
Rv3597c.lsr2	-4.01419e-05	-0.0220455
Rv2845c.proS	-3.93469e-05	-0.0187172
Rv0383c.Rv0383c	-3.87195e-05	-0.0160906
Rv3859c.gltB	-3.82303e-05	-0.0140424
Rv0507.mmpL2	-3.79992e-05	-0.0130749
Rv1187.rocA	-3.76477e-05	-0.0116038
Rv3411c.GuaB2	-3.72781e-05	-0.0100562
Rv0528.Rv0528	-3.63306e-05	-0.00608946
Rv2241.aceE	-3.60328e-05	-0.00484293
Rv1832.gcvB	-3.58405e-05	-0.00403783
Rv1609.trpE	-3.55372e-05	-0.00276796
Rv2773c.dapB	-3.53114e-05	-0.00182272
Rv0422c.thiD	-3.52558e-05	-0.00158985
Rv3580c.cysS1	-3.4876e-05	0
Rv1606.hisI	-3.28662e-05	0.00841386
Rv0119.fadD7	-3.26981e-05	0.00911755
Rv0780.purC	-3.22144e-05	0.0111425
Rv2555c.alaS	-3.00485e-05	0.0202098
Rv3039c.echA17	-2.91085e-05	0.0241454
Rv0289.Rv0289	-2.88617e-05	0.0251783
Rv1406.fmt	-2.82539e-05	0.0277231
Rv1076.lipU	-2.7805e-05	0.0296023
Rv0013.trpG	-2.77985e-05	0.0296296
Rv1299.prfA	-2.74031e-05	0.0312846
Rv0811c.Rv0811	-2.7027e-05	0.0328592
Rv0716.rplE	-2.51551e-05	0.0406957
Rv1308.atpA	-2.17731e-05	0.0548542
Rv1797.Rv1797	-1.95315e-05	0.0642387
Rv1603.hisA	-1.93017e-05	0.0652007
Rv2196.qcrB	-1.81578e-05	0.0699896
Rv2538c.aroB	-1.78254e-05	0.0713812
Rv3014c.ligA	-1.41448e-05	0.0867897
Rv2841c.nusA	-1.40658e-05	0.0871204
Rv3215.entC	-1.21361e-05	0.0951989
Rv2995c.leuB	-1.08876e-05	0.100425
Rv2174.mptA	-8.82721e-06	0.109051
Rv2198.mmpS3	-7.81258e-06	0.113299
Rv0489.gpm1	-6.93274e-06	0.116982
Rv3336c.trpS	-6.90549e-06	0.117096
Rv1828.Rv1828	-5.63078e-06	0.122433
Rv1420.uvrC	-5.25408e-06	0.12401
Rv0884c.serC	-3.81999e-06	0.130014
Rv1614.lgt	4.03297e-06	0.16289
Rv0015c.pknA	6.35001e-06	0.17259
Rv3043c.ctaD	7.44899e-06	0.17719
Rv2178c.aroG	7.66775e-06	0.178106
Rv0285.PE5	9.68916e-06	0.186569
Rv1826.gcvH	1.02066e-05	0.188735
Rv0718.rpsH	1.5384e-05	0.21041
Rv2727c.miaA	1.55498e-05	0.211104
Rv3038c.Rv3038c	1.92828e-05	0.226732
Rv1783.Rv1783	1.9475e-05	0.227536
Rv2195.qcrA	2.02089e-05	0.230609
Rv2534c.efp	2.16504e-05	0.236644
Rv0708.rplP	2.4942e-05	0.250424
Rv0286.PPE4	3.04366e-05	0.273427
Rv3810.pirG	3.8476e-05	0.307083
Rv1309.atpG	4.05952e-05	0.315955
Rv1380.pyrB	5.43446e-05	0.373516
Rv1381.pyrC	6.29772e-05	0.409655
Rv1654.argB	6.71709e-05	0.427212
Rv0701.rplC	6.80382e-05	0.430843
Rv1576c.Rv1576c	7.70535e-05	0.468585
Rv0982.mprB	7.83027e-05	0.473815
Rv2210c.ilvE	7.90624e-05	0.476995
Rv2698.Rv2698	8.11509e-05	0.485738
Rv2194.qcrC	8.1239e-05	0.486107
Rv3790.dprE1	8.84347e-05	0.516231
Rv1254.Rv1254	8.90603e-05	0.51885
Rv1133c.metE	9.08296e-05	0.526258
Rv3030.Rv3030	9.45026e-05	0.541634
Rv1595.nadB	0.000104209	0.582269
Rv1304.atpB	0.000107896	0.597705
Rv2747.Rv2747	0.000110946	0.610474
Rv0803.purL	0.000112139	0.615469
Rv3302c.glpD2	0.000118106	0.640446
Rv1449c.tkt	0.000124416	0.666863
Rv3031.Rv3031	0.000124416	0.666865
Rv2047c.Rv2047c	0.000124629	0.667754
Rv1653.argJ	0.000129537	0.688305
Rv1822.pgsA2	0.000137776	0.722793
Rv1342c.Rv1342c	0.000139544	0.730199
Rv3003c.ilvB1	0.000150344	0.775411
Rv0772.purD	0.000153438	0.788362
Rv0787A.Rv0787A	0.000157038	0.803436
Rv1302.rfe	0.000160915	0.819666
Rv1464.csd	0.000179708	0.898342
Rv1605.hisF	0.000180612	0.902123
Rv3603c.Rv3603c	0.000180824	0.903013
Rv1612.trpB	0.000181867	0.907379
Rv0226c.Rv0226c	0.000187872	0.93252
Rv1111c.Rv1111c	0.000189852	0.940809
Rv3247c.tmk	0.000190195	0.942245
Rv1015c.rplY	0.000191922	0.949472
Rv1465.Rv1465	0.000196556	0.968871
Rv0373c.Rv0373c	0.000196724	0.969577
Rv0292.Rv0292	0.000197216	0.971636
Rv2235.Rv2235	0.000198288	0.976125
Rv1661.pks7	0.000201975	0.991559
Rv2552c.aroE	0.000203788	0.999149
Rv2139.pyrD	0.000204236	1.00102
Rv0809.purM	0.00020514	1.00481
Rv2211c.gcvT	0.000206442	1.01026
Rv1044.Rv1044	0.00021369	1.0406
Rv0002.DnaN	0.000218112	1.05912
Rv1643.rplT	0.000224279	1.08493
Rv1343c.lprD	0.000227761	1.09951
Rv1490.Rv1490	0.000230827	1.11235
Rv2243.fabD	0.000234865	1.12925
Rv0337c.aspC	0.000234963	1.12966
Rv1522c.mmpL12	0.00023563	1.13245
Rv0534c.menA	0.000238012	1.14243
Rv1655.argD	0.000240568	1.15313
Rv3211.rhlE	0.000240833	1.15424
Rv0684.fusA1	0.000241671	1.15774
Rv2756c.hsdM	0.000248155	1.18489
Rv1326c.glgB	0.000255088	1.21391
Rv0479c.Rv0479c	0.000256806	1.2211
Rv3443c.rplM	0.000257462	1.22385
Rv2838c.rbfA	0.000261012	1.23871
Rv0236c.aftD	0.000264728	1.25427
Rv2457c.clpX	0.00026584	1.25892
Rv1525.wbbL2	0.000303961	1.41852
Rv3276c.purK	0.000307799	1.43458
Rv3792.aftA	0.000309174	1.44034
Rv3838c.pheA	0.000313137	1.45693
Rv2441c.rpmA	0.000319227	1.48243
Rv0455c.Rv0455c	0.000320864	1.48928
Rv0808.purF	0.000321814	1.49326
Rv0127.mak	0.000330097	1.52793
Rv1005c.pabB	0.000333087	1.54045
Rv1656.argF	0.000337601	1.55935
Rv3601c.panD	0.000356646	1.63908
Rv3011c.gatA	0.000367313	1.68374
Rv0553.menC	0.000373744	1.71066
Rv2244.acpM	0.000378982	1.73259
Rv1078.pra	0.000388861	1.77394
Rv0706.rplV	0.000393969	1.79533
Rv2581c.Rv2581c	0.000400369	1.82212
Rv0913c.Rv0913c	0.000403566	1.8355
Rv2339.mmpL9	0.000405588	1.84397
Rv0287.esxG	0.00042464	1.92373
Rv1462.Rv1462	0.000427633	1.93626
Rv3417c.groEL1	0.000429956	1.94598
Rv1456c.Rv1456c	0.000463879	2.088
Rv2399c.cysT	0.00047424	2.13138
Rv3455c.truA	0.000492803	2.20909
Rv0697.Rv0697	0.000501328	2.24478
Rv0702.rplD	0.000510943	2.28503
Rv0327c.cyp135A1	0.00052344	2.33735
Rv1854c.ndh	0.000524102	2.34012
Rv0640.rplK	0.000530795	2.36814
Rv0415.thiO	0.000532782	2.37646
Rv1629.polA	0.00054363	2.42187
Rv1711.Rv1711	0.000561621	2.49719
Rv0224c.Rv0224c	0.000572148	2.54126
Rv2455c.Rv2455c	0.000579844	2.57348
Rv2218.lipA	0.000586633	2.6019
Rv1208.gpgS	0.000616956	2.72885
Rv2202c.AdoK	0.000668656	2.94529
Rv1122.gnd2	0.000703292	3.09029
Rv0225.Rv0225	0.000729703	3.20086
Rv3456c.rplQ	0.000736138	3.2278
Rv0198c.zmp1	0.000783181	3.42474
Rv0431.Rv0431	0.000789499	3.45118
Rv2673.aftC	0.000801001	3.49934
Rv1307.atpH	0.000879734	3.82895
Rv1796.mycP5	0.000899055	3.90984
Rv0817c.Rv0817c	0.000924488	4.01631
Rv1596.nadC	0.00115563	4.98395
Rv3460c.rpsM	0.00122364	5.2687
Rv1712.cmk	0.00141131	6.05436
Rv3602c.panC	0.00146871	6.29465
Rv1599.hisD	0.00147504	6.32115
Rv3490.otsA	0.00147853	6.33577
Rv2172c.Rv2172c	0.00153468	6.57081
Rv2572c.aspS	0.00267088	11.3275
Rv2726c.dapF	0.0046889	19.7758
Rv2154c.FtsW	0.00639838	26.9323
Rv0020c.TB39.8	0.00782436	32.9021

## Sheet: Cu_acetate
	slope	Zrobust
Rv3913.trxB2	-0.0081968	-39.4924
Rv0006.GyrA	-0.00224199	-10.7144
Rv3264c.manB	-0.00151877	-7.21925
Rv2228c.Rv2228c	-0.0014276	-6.77863
Rv2726c.dapF	-0.000949906	-4.47008
Rv2455c.Rv2455c	-0.000812579	-3.80641
Rv3255c.manA	-0.000725905	-3.38754
Rv0707.rpsC	-0.000674936	-3.14122
Rv1315.murA	-0.00066566	-3.09639
Rv2157c.murF	-0.000644985	-2.99647
Rv0351.grpE	-0.000622859	-2.88954
Rv0204c.Rv0204c	-0.000612698	-2.84044
Rv1078.pra	-0.000608898	-2.82207
Rv3257c.pmmA	-0.000581244	-2.68843
Rv1177.fdxC	-0.00058049	-2.68478
Rv2182c.Rv2182c	-0.000571945	-2.64349
Rv2158c.murE	-0.000550053	-2.53769
Rv0127.mak	-0.000474296	-2.17158
Rv0528.Rv0528	-0.000457749	-2.09161
Rv1595.nadB	-0.000430559	-1.96021
Rv2155c.murD	-0.000428999	-1.95267
Rv1699.pyrG	-0.000425362	-1.93509
Rv0005.GyrB	-0.000422618	-1.92183
Rv1822.pgsA2	-0.000420357	-1.9109
Rv1480.Rv1480	-0.000416905	-1.89422
Rv0364.Rv0364	-0.000395652	-1.79151
Rv2509.Rv2509	-0.00038875	-1.75816
Rv2927c.Rv2927c	-0.000380213	-1.7169
Rv0504c.Rv0504c	-0.00036761	-1.65599
Rv2554c.Rv2554c	-0.000360052	-1.61946
Rv3222c.Rv3222c	-0.000354957	-1.59484
Rv3048c.nrdF2	-0.000342164	-1.53302
Rv0285.PE5	-0.00033436	-1.4953
Rv3644c.Rv3644c	-0.000330895	-1.47856
Rv1695.ppnK	-0.000307616	-1.36605
Rv0415.thiO	-0.000300481	-1.33157
Rv2838c.rbfA	-0.000298443	-1.32172
Rv2047c.Rv2047c	-0.00029458	-1.30306
Rv1348.Rv1348	-0.000293623	-1.29843
Rv1475c.acn	-0.000292042	-1.29079
Rv1476.Rv1476	-0.000289625	-1.27911
Rv2454c.Rv2454c	-0.000285054	-1.25702
Rv0164.TB18.5	-0.000264248	-1.15647
Rv0902c.prrB	-0.000260794	-1.13978
Rv1547.DnaE1	-0.000256075	-1.11697
Rv3009c.gatB	-0.000230135	-0.991609
Rv1309.atpG	-0.000221016	-0.947541
Rv0534c.menA	-0.000217386	-0.93
Rv1293.lysA	-0.000214775	-0.91738
Rv0414c.thiE	-0.000214146	-0.914339
Rv2581c.Rv2581c	-0.000212026	-0.904095
Rv2698.Rv2698	-0.000206589	-0.877819
Rv2235.Rv2235	-0.000203046	-0.860696
Rv2413c.Rv2413c	-0.000200085	-0.846389
Rv1304.atpB	-0.000191504	-0.804918
Rv1576c.Rv1576c	-0.000187739	-0.78672
Rv0224c.Rv0224c	-0.000181485	-0.756497
Rv2339.mmpL9	-0.000178968	-0.744331
Rv1522c.mmpL12	-0.00017377	-0.719213
Rv0479c.Rv0479c	-0.000171231	-0.706943
Rv1661.pks7	-0.000170333	-0.702602
Rv0455c.Rv0455c	-0.000165431	-0.678911
Rv1342c.Rv1342c	-0.000164727	-0.675511
Rv1525.wbbL2	-0.000164309	-0.673489
Rv2152c.murC	-0.000163422	-0.669205
Rv3722c.Rv3722c	-0.000163348	-0.668847
Rv3030.Rv3030	-0.000162391	-0.664222
Rv3043c.ctaD	-0.00016137	-0.659288
Rv0422c.thiD	-0.000158982	-0.647745
Rv1490.Rv1490	-0.000158868	-0.647193
Rv0347.Rv0347	-0.000157752	-0.641801
Rv1254.Rv1254	-0.000157476	-0.640467
Rv3603c.Rv3603c	-0.00015113	-0.6098
Rv0636.hadB	-0.000150742	-0.607927
Rv2218.lipA	-0.000148102	-0.595168
Rv3790.dprE1	-0.000146469	-0.587275
Rv0423c.thiC	-0.000146453	-0.587194
Rv3608c.folP1	-0.000145168	-0.580988
Rv2202c.AdoK	-0.000136968	-0.541356
Rv3011c.gatA	-0.000136902	-0.541038
Rv0286.PPE4	-0.000132149	-0.51807
Rv1456c.Rv1456c	-0.000131852	-0.516634
Rv3279c.birA	-0.00013112	-0.513094
Rv0697.Rv0697	-0.000126841	-0.492415
Rv1689.tyrS	-0.000124337	-0.480318
Rv0949.UvrD1	-0.000122315	-0.470542
Rv2870c.dxr	-0.000121343	-0.465846
Rv0803.purL	-0.000119468	-0.456786
Rv0721.rpsE	-0.000118575	-0.452468
Rv1306.atpF	-0.00011357	-0.428281
Rv2156c.mraY	-0.000110126	-0.411636
Rv2756c.hsdM	-0.000107747	-0.400142
Rv0373c.Rv0373c	-0.000107439	-0.39865
Rv1612.trpB	-0.000104958	-0.386662
Rv3281.Rv3281	-9.37775e-05	-0.33263
Rv3247c.tmk	-8.69619e-05	-0.299692
Rv2211c.gcvT	-8.23234e-05	-0.277275
Rv2194.qcrC	-7.89078e-05	-0.260768
Rv1308.atpA	-7.76679e-05	-0.254776
Rv1343c.lprD	-7.51914e-05	-0.242808
Rv0548c.menB	-7.47569e-05	-0.240708
Rv0226c.Rv0226c	-7.42988e-05	-0.238494
Rv3645.Rv3645	-7.42179e-05	-0.238104
Rv0350.dnaK	-7.33755e-05	-0.234032
Rv0284.Rv0284	-6.9666e-05	-0.216105
Rv0236c.aftD	-6.28168e-05	-0.183005
Rv3462c.infA	-6.20915e-05	-0.1795
Rv0709.rpmC	-5.97769e-05	-0.168314
Rv3455c.truA	-5.52466e-05	-0.14642
Rv3031.Rv3031	-5.34891e-05	-0.137926
Rv2987c.leuD	-5.06967e-05	-0.124431
Rv3917c.parB	-4.9022e-05	-0.116338
Rv1302.rfe	-4.8329e-05	-0.112989
Rv3628.ppa	-4.83004e-05	-0.112851
Rv2890c.rpsB	-4.64075e-05	-0.103703
Rv3456c.rplQ	-4.55386e-05	-0.0995036
Rv0913c.Rv0913c	-4.16298e-05	-0.0806133
Rv0708.rplP	-3.69024e-05	-0.0577674
Rv1201c.Rv1201c	-3.24775e-05	-0.0363826
Rv3028c.fixB	-2.84583e-05	-0.0169592
Rv3863.Rv3863	-2.79656e-05	-0.0145779
Rv0292.Rv0292	-2.66321e-05	-0.00813353
Rv1643.rplT	-2.5241e-05	-0.00141087
Rv1828.Rv1828	-2.51442e-05	-0.000942839
Rv2984.ppk1	-2.4754e-05	0.000942839
Rv0684.fusA1	-2.42107e-05	0.0035687
Rv0327c.cyp135A1	-2.34492e-05	0.00724875
Rv1017c.prsA	-2.24989e-05	0.0118413
Rv1465.Rv1465	-2.00386e-05	0.0237312
Rv3810.pirG	-1.90865e-05	0.0283324
Rv0412c.Rv0412c	-1.70132e-05	0.0383521
Rv2225.panB	-1.50321e-05	0.0479263
Rv1697.Rv1697	-1.25116e-05	0.0601072
Rv1463.Rv1463	-1.19201e-05	0.0629658
Rv0383c.Rv0383c	-1.15907e-05	0.0645574
Rv0410c.PknG	-1.10012e-05	0.0674063
Rv0718.rpsH	-1.01726e-05	0.0714111
Rv3580c.cysS1	-9.87688e-06	0.0728401
Rv3597c.lsr2	-8.61751e-06	0.0789263
Rv0647c.Rv0647c	-7.98742e-06	0.0819714
Rv3003c.ilvB1	-7.89195e-06	0.0824327
Rv3372.otsB2	-3.1949e-06	0.105132
Rv1655.argD	-2.96284e-06	0.106254
Rv2441c.rpmA	-2.0649e-06	0.110593
Rv1390.rpoZ	-1.30896e-06	0.114247
Rv1656.argF	-4.02696e-07	0.118626
Rv3417c.groEL1	4.86093e-07	0.122922
Rv3029c.fixA	3.78623e-06	0.13887
Rv1854c.ndh	4.08766e-06	0.140327
Rv0472c.Rv0472c	6.15399e-06	0.150313
Rv2555c.alaS	7.50327e-06	0.156834
Rv2195.qcrA	1.15607e-05	0.176442
Rv1603.hisA	1.2405e-05	0.180523
Rv2906c.trmD	1.2441e-05	0.180696
Rv1326c.glgB	1.39957e-05	0.18821
Rv3457c.rpoA	1.58081e-05	0.196969
Rv1381.pyrC	1.62059e-05	0.198891
Rv3411c.GuaB2	1.72034e-05	0.203712
Rv2196.qcrB	1.82043e-05	0.208549
Rv3793.embC	1.8999e-05	0.21239
Rv3219.whiB1	2.21489e-05	0.227612
Rv3014c.ligA	2.38367e-05	0.235769
Rv3356c.folD	2.42397e-05	0.237717
Rv2178c.aroG	2.43912e-05	0.238449
Rv2845c.proS	2.55852e-05	0.244219
Rv1044.Rv1044	3.492e-05	0.289332
Rv0640.rplK	3.89752e-05	0.30893
Rv2534c.efp	3.9179e-05	0.309914
Rv2988c.leuC	4.12915e-05	0.320124
Rv2747.Rv2747	4.22259e-05	0.324639
Rv2050.Rv2050	4.25615e-05	0.326261
Rv3781.rfbE	4.32498e-05	0.329588
Rv3336c.trpS	4.81596e-05	0.353315
Rv0733.adk	5.33353e-05	0.378328
Rv1796.mycP5	7.68695e-05	0.492063
Rv0431.Rv0431	8.37469e-05	0.525299
Rv1605.hisF	8.56507e-05	0.5345
Rv0772.purD	8.74624e-05	0.543255
Rv0809.purM	8.96325e-05	0.553743
Rv3277.Rv3277	8.99532e-05	0.555293
Rv1015c.rplY	9.08222e-05	0.559492
Rv2192c.trpD	9.64095e-05	0.586494
Rv3211.rhlE	0.000100055	0.604114
Rv1653.argJ	0.000100963	0.608499
Rv0337c.aspC	0.000104513	0.625658
Rv3909.Rv3909	0.000108109	0.643036
Rv1122.gnd2	0.000110134	0.652821
Rv1609.trpE	0.000115466	0.678592
Rv0287.esxG	0.000126674	0.732756
Rv1464.csd	0.000128973	0.743866
Rv0701.rplC	0.000129513	0.746474
Rv1462.Rv1462	0.000135965	0.777658
Rv0780.purC	0.000140149	0.797878
Rv0788.PurQ	0.000150201	0.846453
Rv2440c.obgE	0.000151566	0.85305
Rv2552c.aroE	0.000162638	0.90656
Rv0703.rplW	0.000167337	0.92927
Rv2995c.leuB	0.000171238	0.948123
Rv0706.rplV	0.000177816	0.97991
Rv2242.Rv2242	0.000181446	0.997453
Rv2244.acpM	0.000182385	1.00199
Rv0382c.PyrE	0.000188561	1.03184
Rv3601c.panD	0.000193458	1.05551
Rv2439c.proB	0.000195866	1.06714
Rv1449c.tkt	0.000196727	1.0713
Rv3276c.purK	0.000198804	1.08134
Rv2572c.aspS	0.000204818	1.1104
Rv0225.Rv0225	0.000215336	1.16123
Rv1208.gpgS	0.000228609	1.22538
Rv2210c.ilvE	0.000230957	1.23673
Rv1380.pyrB	0.000233651	1.24975
Rv2243.fabD	0.000243298	1.29637
Rv0787A.Rv0787A	0.000246089	1.30986
Rv0198c.zmp1	0.000248447	1.32125
Rv1111c.Rv1111c	0.000268523	1.41827
Rv3792.aftA	0.000270216	1.42645
Rv1826.gcvH	0.00027166	1.43343
Rv2457c.clpX	0.000293711	1.54
Rv0015c.pknA	0.000313492	1.6356
Rv2764c.thyA	0.000314196	1.639
Rv1005c.pabB	0.000322722	1.68021
Rv3443c.rplM	0.000352519	1.82421
Rv3838c.pheA	0.000383562	1.97423
Rv1654.argB	0.00038684	1.99007
Rv0553.menC	0.000408907	2.09671
Rv2399c.cysT	0.000411183	2.10771
Rv2538c.aroB	0.000430892	2.20296
Rv2139.pyrD	0.000437232	2.2336
Rv1133c.metE	0.000509495	2.58283
Rv0808.purF	0.000541445	2.73723
Rv3805c.Rv3805c	0.000635915	3.19378
Rv1711.Rv1711	0.000734957	3.67243
Rv2839c.infB	0.000740043	3.69701
Rv3460c.rpsM	0.000766464	3.82469
Rv0020c.TB39.8	0.00101312	5.01671
Rv1629.polA	0.00113695	5.61515
Rv3602c.panC	0.0012898	6.35382
Rv0002.DnaN	0.00130624	6.43329
Rv2673.aftC	0.00146284	7.19009
Rv3490.otsA	0.00155642	7.64236
Rv1307.atpH	0.00161621	7.9313
Rv2154c.FtsW	0.00166306	8.15771
Rv1596.nadC	0.00197318	9.65644
Rv0817c.Rv0817c	0.00202141	9.88951
Rv1599.hisD	0.00244055	11.9151
Rv1712.cmk	0.00261425	12.7546
Rv2172c.Rv2172c	0.00277692	13.5407
Rv0702.rplD	0.00310421	15.1224

## Sheet: Cu_glycerol
	slope	Zrobust
Rv3913.trxB2	-0.00392216	-30.9569
Rv2228c.Rv2228c	-0.00355005	-28.0111
Rv0006.GyrA	-0.00256043	-20.1765
Rv2225.panB	-0.00180204	-14.1726
Rv2764c.thyA	-0.00155504	-12.2172
Rv1480.Rv1480	-0.000948268	-7.41359
Rv0002.DnaN	-0.000807271	-6.29736
Rv2158c.murE	-0.000780624	-6.08641
Rv1202.dapE	-0.000676381	-5.26115
Rv0351.grpE	-0.000666353	-5.18176
Rv3277.Rv3277	-0.000655818	-5.09836
Rv1836c.Rv1836c	-0.000592262	-4.5952
Rv0902c.prrB	-0.000577115	-4.47529
Rv1490.Rv1490	-0.000561873	-4.35463
Rv3279c.birA	-0.000550371	-4.26357
Rv3048c.nrdF2	-0.000502308	-3.88307
Rv0005.GyrB	-0.000451376	-3.47986
Rv0020c.TB39.8	-0.000409991	-3.15222
Rv3247c.tmk	-0.000372076	-2.85207
Rv1459c.Rv1459c	-0.000367306	-2.8143
Rv0417.thiG	-0.000357306	-2.73514
Rv3264c.manB	-0.000334914	-2.55787
Rv3604c.Rv3604c	-0.000304418	-2.31644
Rv2610c.pimA	-0.000294465	-2.23764
Rv1547.DnaE1	-0.00029326	-2.22811
Rv2457c.clpX	-0.000291431	-2.21362
Rv1315.murA	-0.000286075	-2.17122
Rv0206c.mmpL3	-0.000284956	-2.16237
Rv3038c.Rv3038c	-0.000240473	-1.81021
Rv2182c.Rv2182c	-0.00023854	-1.7949
Rv3635.Rv3635	-0.000233593	-1.75574
Rv0364.Rv0364	-0.000230703	-1.73286
Rv2673.aftC	-0.000227399	-1.7067
Rv2984.ppk1	-0.000222141	-1.66508
Rv0204c.Rv0204c	-0.000217907	-1.63156
Rv2925c.rnc	-0.000210295	-1.5713
Rv1476.Rv1476	-0.000208719	-1.55882
Rv0060.Rv0060	-0.000207027	-1.54543
Rv1822.pgsA2	-0.000199763	-1.48792
Rv0046c.ino1	-0.000177396	-1.31085
Rv0127.mak	-0.000173881	-1.28302
Rv1177.fdxC	-0.000171461	-1.26386
Rv0350.dnaK	-0.000168631	-1.24146
Rv0284.Rv0284	-0.000164428	-1.20818
Rv2720.lexA	-0.000158577	-1.16186
Rv1300.hemK	-0.000155862	-1.14037
Rv0732.secY	-0.000155525	-1.1377
Rv2155c.murD	-0.000155145	-1.13469
Rv3917c.parB	-0.000144658	-1.05167
Rv1348.Rv1348	-0.000140181	-1.01623
Rv2157c.murF	-0.00013837	-1.00189
Rv3722c.Rv3722c	-0.000137087	-0.991731
Rv2538c.aroB	-0.000134835	-0.973903
Rv0949.UvrD1	-0.000128767	-0.925871
Rv2242.Rv2242	-0.000114422	-0.8123
Rv0489.gpm1	-0.000112279	-0.795335
Rv3909.Rv3909	-0.000109115	-0.770293
Rv1783.Rv1783	-0.0001065	-0.749585
Rv2017.Rv2017	-0.000103439	-0.725353
Rv2477c.Rv2477c	-0.000102633	-0.718976
Rv3582c.ispD	-0.00010127	-0.708185
Rv0282.Rv0282	-9.92149e-05	-0.691914
Rv0636.hadB	-9.70152e-05	-0.6745
Rv2174.mptA	-9.61252e-05	-0.667454
Rv1631.coaE	-9.50671e-05	-0.659077
Rv3245c.mtrB	-9.42387e-05	-0.652519
Rv2927c.Rv2927c	-9.29686e-05	-0.642464
Rv2201.asnB	-9.06812e-05	-0.624355
Rv1111c.Rv1111c	-8.68269e-05	-0.593843
Rv1797.Rv1797	-8.54595e-05	-0.583017
Rv0733.adk	-8.38713e-05	-0.570444
Rv0512.hemB	-8.23728e-05	-0.558581
Rv3053c.nrdH	-8.23155e-05	-0.558127
Rv1697.Rv1697	-8.03022e-05	-0.542189
Rv0347.Rv0347	-7.59163e-05	-0.507467
Rv1479.moxR1	-6.79576e-05	-0.44446
Rv1614.lgt	-6.43989e-05	-0.416287
Rv0337c.aspC	-6.40549e-05	-0.413564
Rv2190c.Rv2190c	-6.31137e-05	-0.406113
Rv0112.gca	-6.26421e-05	-0.402379
Rv1449c.tkt	-6.09809e-05	-0.389228
Rv2783c.gpsI	-6.06369e-05	-0.386504
Rv2980.Rv2980	-6.06366e-05	-0.386502
Rv0524.hemL	-6.02555e-05	-0.383485
Rv0338c.Rv0338c	-5.991e-05	-0.38075
Rv2534c.efp	-5.96976e-05	-0.379069
Rv3039c.echA17	-5.95062e-05	-0.377554
Rv3597c.lsr2	-5.92438e-05	-0.375476
Rv3222c.Rv3222c	-5.81211e-05	-0.366588
Rv3754.tyrA	-5.5651e-05	-0.347033
Rv2500c.fadE19	-5.5195e-05	-0.343423
Rv3006.IppZ	-5.513e-05	-0.342909
Rv1603.hisA	-5.40326e-05	-0.334221
Rv0041.leuS	-5.37039e-05	-0.331618
Rv1302.rfe	-5.35576e-05	-0.33046
Rv0525.Rv0525	-5.31759e-05	-0.327438
Rv0119.fadD7	-5.27468e-05	-0.324041
Rv1832.gcvB	-5.24995e-05	-0.322084
RV2245.kasA	-5.2114e-05	-0.319032
Rv3210c.Rv3210c	-5.19764e-05	-0.317942
Rv0716.rplE	-5.19286e-05	-0.317564
Rv0164.TB18.5	-5.06744e-05	-0.307635
Rv2992c.gltS	-5.05205e-05	-0.306416
Rv0509.hemA	-5.03447e-05	-0.305025
Rv2677c.hemY	-4.98751e-05	-0.301307
Rv2145c.wag31	-4.98372e-05	-0.301007
Rv2773c.dapB	-4.91931e-05	-0.295908
Rv1601.hisB	-4.83517e-05	-0.289246
Rv0974c.accD2	-4.81334e-05	-0.287519
Rv1406.fmt	-4.76113e-05	-0.283385
Rv1384.carB	-4.74492e-05	-0.282102
Rv2587c.secD	-4.63285e-05	-0.27323
Rv3801c.fadD32	-4.54127e-05	-0.265979
Rv0429c.def	-4.53359e-05	-0.265372
Rv0709.rpmC	-4.36401e-05	-0.251947
Rv1408.rpe	-4.32556e-05	-0.248902
Rv3793.embC	-4.24922e-05	-0.242859
Rv2678c.hemE	-4.22845e-05	-0.241215
Rv1629.polA	-4.21502e-05	-0.240152
Rv1420.uvrC	-4.19399e-05	-0.238487
Rv0951.sucC	-4.10577e-05	-0.231503
Rv2050.Rv2050	-4.05188e-05	-0.227236
Rv3372.otsB2	-4.02649e-05	-0.225226
Rv3710.leuA	-3.88904e-05	-0.214345
Rv3907c.pcnA	-3.87659e-05	-0.213359
Rv0291.mycP3	-3.75744e-05	-0.203926
Rv1609.trpE	-3.66945e-05	-0.19696
Rv0228.Rv0228	-3.55574e-05	-0.187959
Rv0824c.desA1	-3.50554e-05	-0.183984
Rv0982.mprB	-3.45753e-05	-0.180183
Rv2861c.mapB	-3.38762e-05	-0.174649
Rv2413c.Rv2413c	-3.31193e-05	-0.168656
Rv3792.aftA	-3.27889e-05	-0.166041
Rv3215.entC	-3.17875e-05	-0.158113
Rv1187.rocA	-3.15616e-05	-0.156325
Rv0528.Rv0528	-3.13387e-05	-0.154561
Rv0118c.oxcA	-3.124e-05	-0.153779
Rv0013.trpG	-3.09072e-05	-0.151145
Rv0884c.serC	-3.07346e-05	-0.149778
Rv2870c.dxr	-3.05535e-05	-0.148344
Rv3025c.iscS	-3.02164e-05	-0.145676
Rv3863.Rv3863	-2.95925e-05	-0.140737
Rv0526.Rv0526	-2.88678e-05	-0.134999
Rv0938.ligD	-2.83589e-05	-0.13097
Rv2006.otsB1	-2.82359e-05	-0.129997
Rv0542c.menE	-2.78768e-05	-0.127153
Rv2727c.miaA	-2.76236e-05	-0.125149
Rv2156c.mraY	-2.72564e-05	-0.122242
Rv1076.lipU	-2.62004e-05	-0.113882
Rv3411c.GuaB2	-2.61765e-05	-0.113693
Rv1606.hisI	-2.5523e-05	-0.10852
Rv0718.rpsH	-2.40351e-05	-0.0967404
Rv2343c.dnaG	-2.37783e-05	-0.094707
Rv0414c.thiE	-2.32941e-05	-0.090874
Rv0283.Rv0283	-2.2876e-05	-0.0875637
Rv2243.fabD	-2.26067e-05	-0.0854324
Rv0721.rpsE	-2.16035e-05	-0.0774903
Rv3859c.gltB	-2.07956e-05	-0.0710942
Rv2439c.proB	-2.07195e-05	-0.0704915
Rv0811c.Rv0811	-1.92452e-05	-0.0588202
Rv0066c.icd2	-1.82726e-05	-0.0511206
Rv0383c.Rv0383c	-1.73838e-05	-0.0440844
Rv3029c.fixA	-1.67455e-05	-0.0390311
Rv1017c.prsA	-1.63983e-05	-0.0362821
Rv3257c.pmmA	-1.37233e-05	-0.0151052
Rv2241.aceE	-1.36676e-05	-0.0146642
Rv3644c.Rv3644c	-1.3075e-05	-0.00997279
Rv2839c.infB	-1.2908e-05	-0.00865027
Rv1382.Rv1382	-1.18541e-05	-0.000307175
Rv0472c.Rv0472c	-1.18153e-05	0
Rv3003c.ilvB1	-1.13636e-05	0.00357558
Rv2442c.rplU	-1.13487e-05	0.00369383
Rv3628.ppa	-1.02417e-05	0.0124575
Rv2555c.alaS	-9.84721e-06	0.0155806
Rv3580c.cysS1	-8.32474e-06	0.0276335
Rv0422c.thiD	-8.16738e-06	0.0288794
Rv2195.qcrA	-8.09841e-06	0.0294253
Rv3281.Rv3281	-7.76791e-06	0.0320418
Rv0289.Rv0289	-7.76008e-06	0.0321038
Rv2554c.Rv2554c	-6.14666e-06	0.0448767
Rv2152c.murC	-4.64177e-06	0.0567904
Rv0015c.pknA	2.0009e-07	0.0951218
Rv0701.rplC	1.5323e-06	0.105668
Rv2244.acpM	1.58299e-06	0.10607
Rv2845c.proS	2.60503e-06	0.114161
Rv1044.Rv1044	3.80137e-06	0.123632
Rv3014c.ligA	5.77171e-06	0.13923
Rv1653.argJ	7.48178e-06	0.152769
Rv3810.pirG	8.15344e-06	0.158086
Rv1828.Rv1828	8.99173e-06	0.164722
Rv3781.rfbE	9.24068e-06	0.166693
Rv1605.hisF	1.06251e-05	0.177653
Rv0558.menH	1.51691e-05	0.213627
Rv2509.Rv2509	1.59586e-05	0.219877
Rv2178c.aroG	1.92643e-05	0.246047
Rv1600.hisC1	1.93506e-05	0.24673
Rv2399c.cysT	2.05612e-05	0.256314
Rv1654.argB	2.07879e-05	0.258109
Rv1462.Rv1462	2.16685e-05	0.26508
Rv2841c.nusA	2.21068e-05	0.26855
Rv2196.qcrB	2.48749e-05	0.290464
Rv1712.cmk	2.80372e-05	0.315499
Rv1380.pyrB	2.8932e-05	0.322583
Rv3028c.fixB	2.95369e-05	0.327372
Rv1293.lysA	3.3581e-05	0.359388
Rv2211c.gcvT	3.89081e-05	0.401561
Rv0534c.menA	4.04321e-05	0.413626
Rv2194.qcrC	4.15272e-05	0.422295
Rv2339.mmpL9	4.2045e-05	0.426395
Rv2890c.rpsB	4.30953e-05	0.434709
Rv3043c.ctaD	4.36044e-05	0.43874
Rv2524c.fas	4.38415e-05	0.440617
Rv0236c.aftD	4.44171e-05	0.445173
Rv1306.atpF	4.52785e-05	0.451993
Rv1699.pyrG	4.53775e-05	0.452777
Rv3601c.panD	4.77203e-05	0.471324
Rv1208.gpgS	5.05495e-05	0.493722
Rv1711.Rv1711	5.22782e-05	0.507407
Rv1655.argD	5.29458e-05	0.512692
Rv3565.aspB	5.30928e-05	0.513856
Rv0286.PPE4	5.56141e-05	0.533816
Rv1201c.Rv1201c	5.64762e-05	0.540642
Rv2192c.trpD	5.892e-05	0.559988
Rv2747.Rv2747	5.92417e-05	0.562535
Rv3031.Rv3031	6.18084e-05	0.582855
Rv0772.purD	6.35602e-05	0.596723
Rv2995c.leuB	6.41837e-05	0.601659
Rv3336c.trpS	6.47262e-05	0.605954
Rv3001c.ilvC	6.56633e-05	0.613373
Rv1122.gnd2	6.59445e-05	0.615599
Rv1689.tyrS	6.72253e-05	0.625738
Rv2210c.ilvE	7.30024e-05	0.671474
Rv1456c.Rv1456c	7.58721e-05	0.694192
Rv0423c.thiC	7.58985e-05	0.694401
Rv1381.pyrC	7.62141e-05	0.6969
Rv1304.atpB	7.79708e-05	0.710807
Rv0507.mmpL2	7.82012e-05	0.712631
Rv0553.menC	8.41411e-05	0.759655
Rv0702.rplD	8.95495e-05	0.802471
Rv1308.atpA	9.10312e-05	0.814202
Rv1309.atpG	9.5789e-05	0.851868
Rv1854c.ndh	9.61075e-05	0.854389
Rv2047c.Rv2047c	9.87829e-05	0.87557
Rv0708.rplP	0.000106921	0.939993
Rv3030.Rv3030	0.000107395	0.94375
Rv1826.gcvH	0.00010962	0.961366
Rv3456c.rplQ	0.000110482	0.968185
Rv0455c.Rv0455c	0.000110658	0.96958
Rv0703.rplW	0.000110794	0.970656
Rv2552c.aroE	0.000114237	0.997912
Rv3608c.folP1	0.000115143	1.00509
Rv0808.purF	0.000125279	1.08533
Rv1343c.lprD	0.000126639	1.0961
Rv3645.Rv3645	0.00012696	1.09864
Rv3356c.folD	0.000129473	1.11853
Rv2698.Rv2698	0.000129546	1.11911
Rv2838c.rbfA	0.00013036	1.12555
Rv1015c.rplY	0.000130763	1.12874
Rv0706.rplV	0.000133314	1.14894
Rv2906c.trmD	0.000134308	1.15681
Rv0415.thiO	0.000135419	1.16561
Rv1463.Rv1463	0.000137695	1.18362
Rv3255c.manA	0.000142493	1.2216
Rv0707.rpsC	0.00014509	1.24217
Rv3443c.rplM	0.000145759	1.24747
Rv1005c.pabB	0.000148163	1.2665
Rv1576c.Rv1576c	0.000154728	1.31847
Rv2454c.Rv2454c	0.000156169	1.32987
Rv2202c.AdoK	0.000157428	1.33984
Rv3805c.Rv3805c	0.000164097	1.39264
Rv0640.rplK	0.000164174	1.39325
Rv1254.Rv1254	0.000165816	1.40625
Rv1133c.metE	0.000166121	1.40866
Rv1342c.Rv1342c	0.000166134	1.40877
Rv3009c.gatB	0.000168254	1.42555
Rv0504c.Rv0504c	0.000172225	1.45699
Rv3211.rhlE	0.000174407	1.47426
Rv3790.dprE1	0.000179472	1.51435
Rv3011c.gatA	0.000189609	1.59461
Rv1595.nadB	0.00019053	1.6019
Rv2441c.rpmA	0.000193559	1.62588
Rv1661.pks7	0.000194358	1.6322
Rv1656.argF	0.000201497	1.68873
Rv1612.trpB	0.000203303	1.70302
Rv1525.wbbL2	0.000204196	1.71009
Rv0226c.Rv0226c	0.000206453	1.72796
Rv3276c.purK	0.000212387	1.77493
Rv1326c.glgB	0.00022333	1.86156
Rv1464.csd	0.00023777	1.97589
Rv1695.ppnK	0.00024157	2.00597
Rv2581c.Rv2581c	0.000242794	2.01565
Rv2455c.Rv2455c	0.000243123	2.01826
Rv2756c.hsdM	0.000244008	2.02527
Rv0913c.Rv0913c	0.000245983	2.04091
Rv0225.Rv0225	0.000247277	2.05115
Rv2235.Rv2235	0.000250741	2.07857
Rv0292.Rv0292	0.000263244	2.17755
Rv0788.PurQ	0.000279602	2.30705
Rv0479c.Rv0479c	0.000280528	2.31439
Rv3460c.rpsM	0.000282605	2.33083
Rv0224c.Rv0224c	0.000284824	2.3484
Rv0327c.cyp135A1	0.000290558	2.39379
Rv1522c.mmpL12	0.000290601	2.39413
Rv1465.Rv1465	0.000293118	2.41406
Rv2218.lipA	0.000293506	2.41712
Rv3455c.truA	0.000296159	2.43813
Rv3603c.Rv3603c	0.000302114	2.48528
Rv0780.purC	0.000303755	2.49827
Rv0803.purL	0.000304221	2.50196
Rv1307.atpH	0.000309475	2.54355
Rv1599.hisD	0.000314752	2.58532
Rv1078.pra	0.000317527	2.6073
Rv0431.Rv0431	0.000321005	2.63483
Rv3838c.pheA	0.000324325	2.66111
Rv0697.Rv0697	0.000325453	2.67004
Rv2440c.obgE	0.000332598	2.7266
Rv1643.rplT	0.000332714	2.72752
Rv2139.pyrD	0.000333195	2.73134
Rv3602c.panC	0.000338251	2.77136
Rv0809.purM	0.00034058	2.7898
Rv0684.fusA1	0.000342543	2.80533
Rv2987c.leuD	0.000353935	2.89553
Rv0382c.PyrE	0.000357739	2.92564
Rv1596.nadC	0.00037084	3.02936
Rv0787A.Rv0787A	0.000380287	3.10415
Rv0373c.Rv0373c	0.000382873	3.12462
Rv0198c.zmp1	0.000384701	3.13909
Rv1796.mycP5	0.000391847	3.19566
Rv0287.esxG	0.000392201	3.19846
Rv0285.PE5	0.000466429	3.7861
Rv3417c.groEL1	0.00054543	4.41153
Rv3490.otsA	0.000546371	4.41897
Rv2988c.leuC	0.000638818	5.15085
Rv2726c.dapF	0.000682094	5.49345
Rv1475c.acn	0.000710749	5.7203
Rv0817c.Rv0817c	0.00117848	9.42317
Rv2572c.aspS	0.00140911	11.249
Rv2172c.Rv2172c	0.00295907	23.5195
Rv2154c.FtsW	0.00386123	30.6616
